# Supplementary material for: Isolation and complete genome sequence analysis of a novel ovine adenovirus type representing a possible new mastadenovirus species
Source: Arch Virol. 2019 May 31;164(8):2205–7. doi: 10.1007/s00705-019-04299-6 (PMC6591194; doi:10.1007/s00705-019-04299-6)
Supplement: Supplementary file 1 — Supplementary material 1 (GBK 68 kb) [file 705_2019_4299_MOESM1_ESM.gbk]

LOCUS       OAdV-8_annotated_full     36206 bp    DNA     linear   UNA 
FEATURES             Location/Qualifiers
     misc_feature    1..93
                     /feature_type="Inverted duplication"
                     /label=ITR
     gene            join(602..1322,1533..1558)
                     /note="Length: 726"
                     /note="Found at strand: positive"
                     /note="Start codon: ATG"
                     /product=MKYLVLVLDENLSRVDRAVLCSDASQLVSVGRPPASPATPPQLSPAAAS
                     PVPFSPAGARSPPPLSPVLPSPPPPSPVSPGWASPSTPPLVCPEAEWLLAEYREELRA
                     LAAATADGGAPSCPLRRLASETEAAVELLFPELLLREAESGDRRDIFGSPPLSPADWP
                     DLSCYDPETGETARGSSSSASASPRGSPAASVFSLDCPEEPGRDCESCSHHRRATGVA
                     GALCSLCYMRQTFHCIYSPVSEEEL*
                     /label=E1A
     gene            1662..2105
                     /note="Length: 444"
                     /note="Found at strand: positive"
                     /note="Start codon: ATG"
                     /product=MDFLLVLLDLRLLRSVVAGASARTGEWKRRLWLGRLTQLVHRTCEEQRE
                     SFLRSLPGNDAFLRLLRDGRFEVYDTYVVPELRLQTPGQIVACLALLVFLLNDLDAHA
                     APLHGFDPGFLVDRLCVPVWQRAKAFRAVEQSSKSASPPS*
                     /label=E1B_19K
     gene            2039..4087
                     /note="Length: 2049"
                     /note="Found at strand: positive"
                     /note="Start codon: ATG"
                     /product=MAAGQGFPGGGAELEERFAALVAAAAEMAQEEEGGRQGRGRRRRAADRG
                     EEEEEEEGQGEPMLVDLAGGGGGGVVAPLGGRGGAARPRAAAERAFPPSPPPAPPPSA
                     SLEEAVERGRGFEYIGYQEVVEEFRASREMFFEKYSFEDIRMVEVSPEADLEDAIATH
                     AKIKLQPGREYRLSSPLAIRACCYVLGQGATIRVTTSAQPAIRVSSLQVGPSITGMWG
                     VTFVNCRFERAPELRGVLIRAATHVLFHGCAFSGITGTCLELGAGGYVRGCEFTSCYR
                     GVASVSSRDVKVRQCYFDKCLLGVTAAGDFRLSGNLSVETYCFAHVAGRGSDQGQHGE
                     VPDAVDGGLGLLAGDVRRRAGDGAGLAARGGAPRAAVAGDAGQRVRAGEAVPGQPAGR
                     AVAAAVRLLPEQHLRGRAGGQQAGAGVRVRERGDGVQGAAAGAPADGEDVRLRQLPLR
                     QPAGVRHHLVGDQQHPLQLHGGLGGVLVGRRVTREPGGEEGASVSRGARPGGGGAAGI
                     KAGRGVRALISSPPPPAVDRAGRRRAAARWAETVTAAERHEQDLREGTGVHVPYLTAR
                     YPKWPGVVHDKAGSNILGGLVLPANSPAHRNATVGTERTRDNLHLIGPDRAEEQRPYM
                     PVRDDGWEAAWRRLDRLEARQDALVGALTTLRRTLVAYVQPTLQNGARNPFAE*
                     /label=E1B_55K
     gene            4164..4283
                     /product=MCGWVGAGREASRPSPAALFPRTRRPDPVPFFPSVLAAV*
                     /label=IX
     gene            complement(join(4355..5757,6036..6048))
                     /note="Length: 1113"
                     /note="Found at strand: negative"
                     /note="Start codon: ATG"
                     /product=MDTRGRRRPLRHQPPQPPTLSRLPPARRPALHRHRDHPRPHPPALEGPH
                     PPRHRPTPPRALQQQPPQPKRARLVLDGDTLEHVTELWERAQTLQDALRALPMAEGLK
                     PLRGFASLDELLALGGGPLLLALADFNRRLRRALNETVPFLAPDGSCRSLNFSMQPVI
                     GVVYGPTGCGKSQLLRNLMSTGLIQPAPETVFFVAPQVDMIPPAELLAWQTQICEGNF
                     APGAEGTLVPRSATLAPAFHTLSYDELTQDYNYDVTHPQNVFARAAERGPIAIILDEC
                     MEDLGRHRAVSKFFHAFPSKLHDRFPRCTGYTVLVVLHNMNPRKDLGGNIANLKIQAK
                     LHLISPRMHPAQLNRFINIYTKALPLPITLLLKDIFAFHARHGQYDWIIYNTCPEHEA
                     LQWTYLSPSEGLVPLYLNVQCLLYDALLRIHKTLTDRARWTRYYRSHREPPSNSPFAP
                     DPDNPPLPEPSHPSPQ*
                     /label=IVa2
     gene            complement(join(5530..9051,14024..14032))
                     /note="Length: 2757"
                     /note="Found at strand: negative"
                     /note="Start codon: ATG"
                     /product=MALVQDDRARGLHPEPADPGRQPPRRAARQRPQLPLPAPARAQRPRAAA
                     ARAPAAGAPTPRPAPRALTAPALARRATLTLHGRTEDGVCLQLRYHRDLGPALRNLFQ
                     LHLRPPPPELDPRDLAGFADRLRAACNPPLVVYRAHRGGLSVCRLEPEPDRPPLPFPL
                     RLLVHRRRLHLVAAADEVERCEHCGSYFRHVHTCSVRRRDFYFHHVSAQSADWWEEIG
                     FFPIGAAPGTERLYVVYDVETYTWHGRHGKQLVPFMLVFTLFGEERLLAIADALAAEQ
                     RWDRWRGRACTYYCLNPQRGRVGSRFKAYRDALQRRVVDLLWRDFLADNEPALLEHCR
                     RAGLADPRDVPFDDLRRLPLAGRPRFLEVYVVGHNISGFDEIVLAAQVINNRAAVPAA
                     FRVSRNFLPRCGKILFNDLLFGLPNPAAEPRRDYAEWEAGRPSAADFRLQYAKFMVRD
                     TFALTHTSLRRAAAAYALPVEKGCCPYRAVNEFYMCGSYRRDPDSFPHRDYWASDEEY
                     RLNRELWRREGTRTYDIVRHTLDYCAQDVVVTAELVRRLADSYRDFVRGAADLPLCDF
                     HVFQRPTISSNSHALFRQLLFRARRPGRASLGHELLAPSNEMYDFVRESIRGGRCYPT
                     YIGVLREPLYVYDICGMYASALTHPFPAGRPLSPFERDIALARWQARLDGPDPLSYFD
                     PELPPAIFSIDADPPEETELDLLPPFCSRRGGRLCWTNESLRGEVATCLDAVTLHNRG
                     WAVRLLPDPRNTVFPEWRCLARDYVRLNIAAKERAERDGNVTLRSIAKLLSNALYGSF
                     ATRLDNRVTVFADQIEERYVRGIADGTYDVRATAFVETDNLSAQVVDQFAVCYSPIRR
                     GSPTTTRTEPEDEAPPPTTAPADARERSPERSESDSDAEPPFYTPPPRADGHVTYTYK
                     PITFLDADDTAICLQTLEKRSPLVRNDRYPSHLASFVLAWTRAFISEWAELLYADDRG
                     TPLEDRPLKFVYGDTDSMFLTRAGKELMDTRGSHRLKGRDRPLVFDPDAPALTWLVEC
                     ETRCDACGTDAFSPESVFLAPKLYALKCVRCPACGAEGPGKVRAKGHAVSQLSFDLLT
                     ACSLADEQGGADRFGTSRLSLRRCLVSRQPGAQPFTVTETTLARTLRPWKDRTLRAID
                     RHRLAPYSNSHPNPRERAWCWMEIP*
                     /label="DNA dependent DNA polymerase"
     gene            complement(join(8859..10823,14024..14032))
                     /note="Length: 1920"
                     /note="Found at strand: negative"
                     /note="Start codon: ATG"
                     /product=MALSTRDCARLTGQTLQTMELFRPLRNIWNRAREFARASITASGLAWMS
                     RYVYRYPTLMLMNLGARQPATRDWPLYRLPPPHFLIGYQYLVRVCNDYVFESRAYSRL
                     VYRETVRLDQQIMDWSTLANCTYTVNAGAYHRFVDLDNFAETLRQVQQAVLAERVVAD
                     LALIRPMRGFGRTDMADARRVPVERLLQEQCMDLGACQDQAWGFAERIRIQQAGRRDL
                     LVLTTIRRLRSAYFNFLLSLRPPVADPDPDAAGPSSRAPLSPAPEPPLSLPCDCDWLD
                     AFLERFSDPVQAETVRAETAESTQRTISHVIDALSLPHRAPPGGLGLAGLAGGAFELR
                     PRENGRAVTEEMRRRRGEVVRRFIDSLPLPTRRRRVARPAPPSPSPPPPSPGPEPEEE
                     EEEPAPEPARAFAEEVRAAIAEAIRLLQDELTVSARNEQFFNFAVDFYEALAALERDD
                     NINESTVRRWVIYFFVVEHVATTLNYLHHRLRLQRVFSRYVELNLAQIVMRARDDDGA
                     VIYSRVWNEPGVDAFSRLMRRISVDLAATVGRAGRGELDEEEIERFMSDIAYREHSGD
                     VDEILRQAALNDAAIQSVDLSFRFKMTGPVAFTQNPQIQDVNRRVVQHASDLNFRFQP
                     LPELNDPVPLPPERPPRARPPLGPRRVL*
                     /label=pTP
     gene            10986..12110
                     /note="Length: 1125"
                     /note="Found at strand: positive"
                     /note="Start codon: ATG"
                     /product=MMHPALRQLKPRAGAAPAAAAVAAASPAAGPACEEGEGLARLDAHPERH
                     PRVCLKRDAAEAAVPRENLFRDRAGQEAEGGRDLKFRAGRQLRADLPRRRVLRPEDFE
                     VDERSGVSPARAHLEAADLVRAYEQTVKQEANFQKSFNHHVRTLMAREETVLGLMHLW
                     DFAEAYAQNPASKTLTAQLFLIVQHLHDDGIFRESFLTLAEPEGRWLLDLLNILQSIV
                     VQERQLSLSERVAAVNYSVVTLGKHYARRIFKSPYVPMDKEVKISTFYMRAVLKVLNL
                     SYDLGMYRNEKVEKLASVGRRREMSDAELLFNLRRALTAGGDEEAFSSGADLTWSRPA
                     RRAGALGERGPADAEVEEEMDDEELEADEDEEFEA*
                     /label=52K
     gene            12182..14014
                     /note="Length: 1833"
                     /note="Found at strand: positive"
                     /note="Start codon: ATG"
                     /product=MEATTAGAPPDPVVAAGGPTAAAAAAATGRAPRTLGPAPGDPGMQALFQ
                     SQSAAEQEWAGAVRRVMSLNRDGSFASRPRANRFSAILEAVVPARQDPTHEKVLALVN
                     ALLETRAIRRDEAGQMYSALLQRVSKYNSLNVQTNLDRLVQDVREALAQRELAGADGG
                     LGSLVALNAFLATQPAVVERGQEDYTAFLGALRLMVTEAPQSEVYRSGPSFFFQTNRH
                     GSQTVNLTRAFENLRPLWGVRAPAGERGAVSALLTPNTRLLLLLIAPFTDAVTVSRDS
                     YLGHLLTLYRETIGQTRVAENTFQEITEVSRALGADDGDNLQATLNFLLTNRRTRPPA
                     EYALTPGEERVLRYVQQAVSLHLMQDGTTPTTALDLAAANLAPSFYAQHRDFVNRLMD
                     YFQRAAAMAPDYFMQAVMNPHWLPPPGFFTQEFDFPEPDQGFLWDDLDSALPSKTESP
                     ARAGPSPSPPRPLTPPGAPFPALPAAPGRRLAAALDDADVFRPPSVRNLANNGIDTLI
                     EQLNRLEPYALEERRRRAEEAARRRARSPVRGPRRKRGRRSPSPVGAAAAAPDDDGDD
                     GVFRLPGLGGSGPGGRRRGGNRFAHLMPAGGAFARHGVL*
                     /label=pIIIa
     gene            14044..15594
                     /note="Length: 1551"
                     /note="Found at strand: positive"
                     /note="Start codon: ATG"
                     /product=MLRASSASPASAAAADAAAAAAPAGRPAASVPPLPPLPLSPPPLYEEVV
                     LSEPSAARPPPLFDELHVPARYAAASAGRNSIRYAHLPPLYDTTRLFFIDNKSADIKS
                     LNYQNDHSDYLTSIVQNSDFTPLEAANQSVELDERSRWGVELKTLLHTNLPNITAHMF
                     SDSFRVRLMSARRDDGSVEYDWFTLTLPEGNYSETTVLDLMNNAVSEWYLKVGRQNGV
                     REEDIGVKFDTRNFRLGYDPETGLVMPGTYTHEAVHADVVLLPGCAVDFTHTRLNNLL
                     GIRKRFPYQEGFVLKYEDLRGGNIPALLDLEAFSQDATVVRPLREDPRGRSYHVGEDP
                     EAAPTDTAYRSWYLAYNYGDPASGVRASTLLTTGDVTCGVEQMYWSFPDLAVEPATFK
                     ASQRTSDYPVVGTDLLPLVPRSFYNAQAVYSQWIAERTNQTHVFNRFPENQILARPPA
                     PTITSICENVPRLTDHGVVPVRNRLTGVQRVTLTDARRRTCPYVYKSLGIAAPRVLSS
                     RTF*
                     /label=III
     gene            15740..16276
                     /note="Length: 537"
                     /note="Found at strand: positive"
                     /note="Start codon: ATG"
                     /product=MAILISPSNNTGWGLMGCNRMYGGARVRSDAHPVRVRGHYRAAWGSRIG
                     RVPRGRRRRRAALTVGEAAAVADAVGGPDAVADTIEAVVAEARRYGGRRRRGARRVRR
                     SGRTALARRVRSLRRQVARARRVGRRAAAIAADAALAAAAPRRRRRRSVLWVRDAASG
                     VRVPVTRSVSATV*
                     /label=pVII
     gene            16431..17780
                     /note="Length: 1350"
                     /note="Found at strand: positive"
                     /note="Start codon: ATG"
                     /product=MSSRAIKQELLEAVAPEIYAPPTRRRRLKRERAAPYAVKEEALVKLEKA
                     ERKVKRSRARATASAAAAAAASTAAALSGVDVPLPADGFEDDDEPVVEFASAPRRPYR
                     WRGRRVRKVLRPGTVVTFTPGARRLVRAAKRSYDEVTGDAEDLLAEAAAGEGEFAYGK
                     RVREAPRAELLPARAVPADAAAAYMVLDEGNDTPGLKPLTEQKVIRSRKRAVGSVEPT
                     IQVLTGKRRRLAENGDDAAATGPPVAAVQLRDVKPVAADLGIQTVDVHVPEHSAPTAV
                     VRSLSRAARAAQRVAAAAAAGPAAALKTEPMEVATALTPAPVAAATAAASLVRRAPAT
                     RSVGTQTRGTPSPVLRLRAPRTRRGPRGLLPYYVLHPSIVPTPGYRGSRASAARRSRT
                     TVRRTTTRRRRTAATTTARRRRRALPATLLLPGVRYHPSIRQAPTVTRLRRV*
                     /label=V
     gene            17809..18045
                     /note="Length: 237"
                     /note="Found at strand: positive"
                     /note="Start codon: ATG"
                     /product=MARSGGLTYRLRIPVALNRRRSLARRRRARMTGGRYLLRRRRRGLRGGF
                     LPLLAPIIAAAIGAIPGIASVAIQASQNK*
                     /label=X
     gene            18325..19101
                     /note="Length: 777"
                     /note="Found at strand: positive"
                     /note="Start codon: ATG"
                     /product=MDSLAYASLAPRQGNRPMLSAWAGIGTHEMHGGAFNWGNLWSGIRNLGG
                     TVKNWGSRLWRSDASRALREQLKKTGLQEKLVEGVSAGIHGAVDLGRQRLERAIEQRL
                     ERRPVPDAARELEDVPPEAVAAAEEEAAAEAAASTAVAEEKAPLTVALPPKRGLVSTT
                     AVEATPAVVPAEPPPTYEEAVAQPPAPLVAQQSGLRGVPVTQPAQPFTPAVHETERVV
                     APVPLVTVRRRRGWENTLNDIVGLGVQTLKRRRCY*
                     /label=pVI
     gene            19216..21966
                     /note="Length: 2751"
                     /note="Found at strand: positive"
                     /note="Start codon: ATG"
                     /product=MATPSMLPQWSYMHIAGQDASEYLSPGLVQFAQATESYFNLNNKFRNPT
                     VAPSHDVTTERSQRLQLRFVPVDREDTQYSYKTRFTLAVGDNRILDMASTYFDIRGTL
                     DRGPSFKPYSGTAYNSLAPRSCPNNTEFAPAQPGHPNRVFAQASYVATIGGQHDDLRV
                     GLDDRGQAVYADSSYQPEPQIGVEGWTSGTLATIDQAGGRVLRNTPARPCYGSYAAPT
                     NREGGQAKAGTAVNKEYFRAGNNGNPNAVLYSEEVDLKTPDTHLLHATEPPANGVNSV
                     ESLSQLAAPNRPNYIGFRDCFIGLMYYNSGGNLGVLAGQSSQLNAVVDLQDRNTELSY
                     QMLLANTTDRSRYFSMWNQAMDTYDPEVRVIDNIGVEDEMPNYCFPMSGVAFGTPMSK
                     VHKQQNAWQAVNNGGGMYVSRGNLGAMEINLSANLWRSFLYSNVALYLPDDQKYTPTN
                     VRLPANTNTYEYMNGRKPLQGFLDSYVNIGTRWSPDAMDNVNPFNHHRNAGLRYRSQL
                     LGNGRYCDFHIQVPQKFFAVRNLLLLPGTYTYEWSFRKDVNMILQSTLGNDLRVDGAS
                     INITSVNLYASFFPMSHNTASTLEAMLRNDTNDQSFNDYLSAANMLYPIPPNATQLPI
                     SIPSRNWAAFRGWSFTRLKQRETPALGSAFDPYFTYSGTIPYLDGTFYLSHTFRRVAI
                     QFDSSVTWPGNDRLLTPNEFEIKRTVDGEGYTVAQSNMTKDWFLVQMLAHYNMGFQGY
                     QLPPDYKDRTFSFLHNFTPMCRQVPNPANEGHQQLRITRLHNNSGFIGFDTGAGSREG
                     HPYPANWPYPLIGPDAVPSVTQRKFLCDRTLWRIPFSSNFMSMGSLTDLGQNLLYANA
                     AHALDMTFEVDPINEPTLLYVLFEVFDVARVHQPHRGVIEVVYLRTPFSAGNATT*
                     /label=hexon
     gene            21988..22635
                     /note="Length: 648"
                     /note="Found at strand: positive"
                     /note="Start codon: ATG"
                     /product=MGSREEELRLIVRDLGVAPYFLGTFDKRFPGFVSKHRMACAIVNTAGRE
                     TGGVHWLAMAWHPASQTFYLFDPFGFSDAKLKQVYEFEYSALLKRSALTSTPDRCLQL
                     VQSTQSVQGPHSAACGLFCCLFLHAFVRWPTRAMDGNPTMDLVDGVPNSMLQSPTAQG
                     VFARNQNRLYAFLARHSPHFARNAARIRRDTALDKMLTADPAAAAATAAS*
                     /label=protease
     gene            complement(22800..24206)
                     /note="Length: 1407"
                     /note="Found at strand: negative"
                     /note="Start codon: ATG"
                     /product=MKRSGDFGRATSSADSSGEEEELGPLVIDEGVAVRSGGGGVARKRRLLL
                     PAAEDAMPPPTPRKPARRSAPSPLDSPGGSPTLPPRTVATAAAGIRVPGAAASRVGGA
                     AAATRALLGSDEQAWQRAMDLAVGICVPLKVDVKGLTLLPDAGTLECLRKACQAWLNE
                     SKVFLPLTYSTHKSVLTVMARFLLDFILRTSGLNASSWSPTGCVVWRHQCTDGEGGGN
                     LHCLHGLPMLSRDHVIEMDVNSENGQRALKETPHKTKITTNRWNRNVVQLRHDDAACC
                     QHDAALNAGTFSGRSCGMFYSEAAKALQAFQQIMAFQRACYPKMQSATTHLLMPIKCD
                     CNWGQSQLPLLGRQVCKVTPFSINAGASVDKAQVEDPKLLASVEHPSVLVFQCCNPVY
                     RQSRANAQRNCDFKISAPDMIAALQLVKQMWAALNEQAAPVTVPEFRWDPAYQHQNVI
                     LPMDQYDADESLF*
                     /label=DBP
     gene            complement(join(23798..24115,24979..25042,29923..30086))
                     /product=MRVTYNGRDFESDIDFRTFRKYAYAREISYESFEEGVWVVARGALSREK
                     VQRDLRALAATVSSEPRPSKILGTSCIASPSGAAAAGWRASGDCCCRLPRTPCRPRRP
                     GSPPGAARRRRSTRRVAARRCPRGRWRRRRPGSASPARRRPASAGPRPPPAPSWAATS
                     RRGSAPWIWPWASASP*
                     /label=UEP
     gene            24227..26962
                     /note="Length: 2736"
                     /note="Found at strand: positive"
                     /note="Start codon: ATG"
                     /product=MAERGSESLRQEVGREQQQQEGPPSPGATEVTASAAAASEVAAPEVAAP
                     EVATAASEVATAETDPEPPAPPPPSPLPGAAPLPDSPPASPERGAQDAEGERGKDNND
                     GHDGDAKQDKDDGAGDAPDGGRRAAPCYVDDEETLLRHIARQAAIVRQSLEDRLVLVP
                     DVGELSRAYERELFAPRRPPPKRENGTCEPDARVNFFPVFSVPETLASYHIFFHNQKI
                     PVSCRANRTQTDSVLRLQSGDGLPCFPTMQLVPKIFEGLGSDETVAANALKEAEDNSA
                     LVELEGDSARLSVVKRTLSVTHFAYPAISLPPKVMTTVTDRLIQRQQRQPLNGEHKDG
                     DDDDEEDGPGAPAVSDAELARWLGLGQRGAAETDAARIAEALEERRKLMLAVCLVTVQ
                     LECLHRFFTAPEMIRHLGENLHYAFRHGYVKQASQISNVELSHVISYLGILHENRLGQ
                     ATLHSTLQGETRRDYIRDTVFLYLVYTWQTAMGIWQQCLQSENLGELRKLLDRSRRSL
                     WTGFDELTTAQDLADIIFPARLLSALQAGLPDLFSQSMMQNFRSFVLERSGILPATTC
                     ALPSDFVPISYRECPPPLWPYTYLLKLANYLMYHSDVAYDRTGPGLLECYCRCNLCTP
                     HRCLATNNALLNETQLIDTFEIQGPPGNAGEPAKPSLKLTAGLWTSAYLRKFVPEDYE
                     AHKIAFYEDQSQRPRVAPAACVITEDRVLAQLQEIKKARQEFLLKRGHGVYLDPQTGE
                     ELNGPAPSSVSQHENRPARVGTRRGGRGGGLGDPAARRDGRGAADRHVDDGDGRPAAR
                     QEGPEDRDGAAASGPAVDGDLAGGSLGRRGGGGSGSEPLGGGGRGGGGRGGGGRGRGD
                     GGRGRAAHGGGGGILQRAQRRRGRRRGTPGAGDLVGEERDARAHSVGSAP*
                     /label=100K
     gene            join(26499..26804,27409..27699)
                     /product=MRTVPPASEPAAEAAAAASATLPPVATDAAPPTVTSTTATGGPRPAKRA
                     RRIATVPLPRAPRSMAISPEDLSDVEEEEDLGLSLSEEEDEEEEDEEEEDEDEKLREL
                     IFPTLYAIFQQTRAQRCHLKVKNRSLRSLTRSCLYHNREDQLQRTLTDAETLLSKYCA
                     APAPPADTERDFNAAAPAPVGSAPAHAQQQQTP*
                     /label=33K
     gene            26499..27482
                     /note="Length: 984"
                     /note="Found at strand: positive"
                     /note="Start codon: ATG"
                     /product=MRTVPPASEPAAEAAAAASATLPPVATDAAPPTVTSTTATGGPRPAKRA
                     RRIATVPLPRAPRSMAISPEDLSDVEEEEDLGLSLSEEEDEEEEDEEEEDEDEVTEDG
                     EELLTEEEEGSYSELSVVEDDDGAPPEPATSSARSGTPAPTRWDQRRESARGGKRRYC
                     SWKRFKAPILACLAHSGGSVAFARRYLLFRHGVSLPTKVIQYYNSYYREEPEAGARPP
                     HRAASAGPAAARPPPLAGGRPRGAGRPVAAAAASRIRVASARPRPGSAPATPPPPSPL
                     AARRPRTPRRRRGARPVAAPAAEAPRTHLSHPLRYIPADAGAALSP*
                     /label=22K
     gene            27696..28358
                     /note="Length: 663"
                     /note="Found at strand: positive"
                     /note="Start codon: ATG"
                     /product=MSKEIPTPYVWTFQPQMGATAGASQDYSTRMNWFGAGPDMIAQVNNIRD
                     AQNRILMTQSAMTATPRNLIDPRVWPAHLLKQPAVPPTLLEFPRNEILERHLTSQGAQ
                     IAGGAAAAAPLKPELRGWGHTDAPALTASLLRPDGIFQLGGGGGRSSFNPVRTDAAFH
                     ALPSQPRRGGIGARQFVEEFVPAVYLNPYAGPPDTYPDQFIRHYSVYTDSVSGYS*
                     /label=pVIII
     gene            28447..29340
                     /note="Length: 894"
                     /note="Found at strand: positive"
                     /note="Start codon: ATG"
                     /product=MLLALLGAAYWVLPPAVGTELRLETRLLGNESTELSCDYGNLTHPDSVL
                     WLAQTQLGHWVTLYLADRGNRSVRVEAVEAVGDEQNSTLTVPLDLMGPDTPLRVCCGV
                     TRGNASGNACTDTLTGPCHQRGYPLELEVHAHLRLGLPITWLHDVEPVVTVHAGGNVT
                     WHMPIFRYFLRPRGYSLHIFRYDHQTEGQYTAVVKTDPHPLFQIFEPQLCDVLVEERH
                     RPPQAVPGGGVGPRAADYPVDAHLHTTVISIGLLTVGLVICGLCLLFSFRRDLATLRR
                     RSQNDFRPIVRHANED*
                     /label="E3 ORF-1"
     gene            30125..32515
                     /note="Length: 2391"
                     /note="Found at strand: positive"
                     /note="Start codon: ATG"
                     /product=MKRVREGPINPVYPYTRKRLHIMPPFYATQGFEESRDATLTLRIERPLS
                     FDAAGRLIVRVGRGLRLHPDTGALEANDLASSISPPLAQDKGGNVSLAIGSGLIVDEN
                     GRLDLNRGPGLSLIAPEGPVRVLTGPGLRLTAEGQVAAKVPDRASVLGIDQDGNLRVR
                     LGPPFQANEYGRLVMQVGEGLWVVNNRLRVRLAAHSGLKFSTGNLSANLGDGLDLDSA
                     ARCVVRLGDGLQFVDGRVAALPGRGLAIQEGRLETRAGDGLQLSDAGLAVRLGTGLGL
                     SAEKALQLDLRAANGLAVADGVVRANLGQGLHLVGDRITVRLGDNLRFSADGAITTTA
                     PLARPEDAEQAETPAVTVSAPLTASNNRIGLSFREGLQVVDDALTVKVGPGLEVTNAG
                     VTPRLGDYLAIDTEGRLRVDLPAARAPPTEAPLHSRAGSLALDVGPGLQVADGRLAAK
                     AGPGVRVNPETGEISVLLGSGLTFGESRVRAGRYDVRLQVSNPFAFAENGALAISVGS
                     GLRVNGSRLEANTGRGIAVDRASKQMRVVAGRGLEYVEEEETQEALGVKLGRGLRFDN
                     RRGAEVAAGPGLGYDSSNQSLTVQLGAGLMLSGQTIVSNPHYHISTLWTGTVPRNNVT
                     WVGYTNPSSKLYLRLTRFSTGLVLGTLSIHSDANGHYVENGSPNLTVYVLLANDGNLR
                     SGSNVQGTWEIKGAPGNSRAAFLPSASLYPHQSLHFLDSREAPPAHSLTTYVAHLGKQ
                     TGSVHVTVGLNRRRSADTPPGPSLIFYYTNFQQARRNPFSHSNITFTYWTD*
                     /label=fiber
     gene            complement(32637..33398)
                     /note="Length: 762"
                     /note="Found at strand: negative"
                     /note="Start codon: ATG"
                     /product=MNAEPTPACQEALHVVAMVRGRPTSTHFAMHGHWPLPWRLLIPSDERHL
                     MALMSTYCTTFATTARRRSRYVHGYEWFYVHCHCDRPHSLQCRSAGVYFQRLLKECVL
                     GTAFDRRFWYYRAEMTKLSTSLLSYAGSVYLRGLHLIYLTGAYRIHLRDYVRQVNWGE
                     HLWIEAAEGTYLVLVCRSCGPLSEVRVNCCLRRLRRRFVSLLAVLPREARERVGGYRR
                     RDWHLIRLCRFGTPVPRDEWESAVTLRTLV*
                     /label=34K
     gene            complement(33431..33745)
                     /note="Length: 315"
                     /note="Found at strand: negative"
                     /note="Start codon: ATG"
                     /product=MHSGRDPFKLRCPALGWSAHSCEIWMQGFLLDVLHLWIRHRGSKDPAVR
                     AALLELHYLARQRRRPAANGGEGGSAASRDRTALWRRCFFMYCKYREAVRLLADE*
                     /label=E4_ORF4
     gene            complement(33808..34710)
                     /note="Length: 903"
                     /note="Found at strand: negative"
                     /note="Start codon: ATG"
                     /product=MLSEATEAACATQLPLRPCAGEAFRQVGTCRNVPSGAYFEHFGVFPVPV
                     AALLTPTDARLLDLRCGCVLYGSCDSLGILTGRAEWRVYCCHRQSGDSLSGLARAAVL
                     RALFERAVEGTRYDALFPRFRRDLSRLGTRYLYYVSSVHVFGVHLIYFTNFVGVQGAH
                     LDRVRYLVAQDLYLGDGLDDRCLILVCRSCPGPTAEEAEACARRVREFVTRFLACLPW
                     ECPYYCGIFSGRDRMIERVMRGETVWTRVSNSWYFGEVRGILGGDPRAARTASRGAAV
                     VTAAGARPVVRRRFRRRRL*
                     /label=E4_ORF3
     gene            complement(34691..35143)
                     /note="Length: 453"
                     /note="Found at strand: negative"
                     /note="Start codon: ATG"
                     /product=MARVYYASVSRLHIPAAVLEHVQSLYADDVCEATVELVQRSVEVALCAL
                     PRALPAEPNRFVVSCVPEAGLDGSFSLLICIGGPEFEEGDPDLWDCLLEIRDHWVRSA
                     PNLKAGGAFNSIGHLRSLGDPRPDPSLLAQVTLQPVNNAFRGY*
                     /label=E4_ORF2
     gene            complement(35207..36109)
                     /note="Length: 903"
                     /note="Found at strand: negative"
                     /note="Start codon: ATG"
                     /product=MLTVAKVRTVGTELTSADRFLPAGRGMRMRAAGIRLFVLTRRGAPRPPG
                     ARCLPRSRFPRPDVTVLCPFPPALARPRSALKRPPSAALIDRSAGAELDGGGGGEKIE
                     KTSATESVPRRGHRRPRGQSRCRGLSLSVSPPFFFTSCPGSPVLFFMSGTSHRRSPSF
                     FVEFHLPQPLVEYISTFTTRPALWVARDFLADALAESLPLLLPVPSCVVVGCFATWDR
                     EYVTLVFSVSATDLTSQALCSLLVVVLDDWTGYLGSLYGQSLPANAEPPLPPLDLALV
                     ELTSLILLPTSAGDLARLA*
                     /label=E4_ORF1
     misc_feature    complement(36114..36206)
                     /feature_type="Inverted duplication"
                     /label=ITR
ORIGIN
        1 CATCATCAAT AAACTACAGT GCACAGTTGG CGCGCGGCCA ACATGCAAAT GAGGTGCCGG
       61 AAGGGGCGGA GCCAGGGGCG GAAGCGCGGC GGCGGCCATC TTGATCGCGG GCGATTCCGG
      121 GTTTCGGTTT CCCGCGGTGA CGTAGGCTCC CAGGGGCGGA GTTTCGGCCG CGGGATGGGT
      181 CTCCGGGGGG CGTGGCCACG CCCCCGGGGA GGTGTGGCGG AAGCGCCCGC CGATTTTTCG
      241 CGGGCCGTGT TTGCCCAACT CCGGCTTAGT GTCAGAAAGT GACGCGATCC GCCCCTTTTC
      301 GCCGCGGATT AGCCCCGTTT CACCCCTCGG TCTCCGCGCC CATTGGCCCG CTCCTGGGCG
      361 CGGACCATGG GGGCGAGCCT CGTGAGTGTT TGGGGTCTGG GCGTGGGAGG GATTGCGTTC
      421 CGCGGTCTTT GTCCCGATTT TTTCCGCCTC GCCCCGGCTA CGTGTTCTGT GTCTCCCGTT
      481 TCCGTGGGAA TCCGGGTCGC CTAGGTGCTC ACTGTGTGTA CCGCGGCGAG TCATCCGGGT
      541 CTGTGTCTCC TCGGCGACTG GTGTGTGGTG GGCTCTGGTG GTGAATATAT TCGGGAGGGC
      601 CATGAAGTAC CTCGTCCTGG TGCTCGACGA GAACCTGAGC CGGGTGGACC GAGCGGTGCT
      661 GTGCAGCGAC GCGTCTCAGC TGGTCTCCGT GGGTCGTCCG CCGGCGTCTC CCGCGACCCC
      721 GCCGCAGCTG TCGCCGGCGG CGGCGAGTCC CGTGCCCTTC TCGCCGGCCG GGGCCCGGTC
      781 TCCGCCGCCG CTGTCTCCGG TGCTCCCGTC GCCGCCGCCT CCGTCTCCGG TGTCTCCGGG
      841 GTGGGCTTCC CCGTCGACCC CGCCGCTGGT GTGTCCTGAG GCCGAGTGGC TGTTGGCCGA
      901 GTACCGGGAG GAGCTGCGGG CTTTGGCGGC GGCCACGGCG GACGGCGGCG CTCCGTCCTG
      961 CCCCCTGAGG CGTCTGGCCT CGGAGACCGA GGCGGCGGTG GAGCTGCTGT TCCCGGAGCT
     1021 CCTGCTGCGG GAGGCCGAGT CGGGGGATCG GAGGGATATC TTCGGCTCTC CTCCCCTGTC
     1081 TCCGGCCGAC TGGCCGGATC TGAGCTGCTA CGACCCGGAG ACCGGCGAGA CGGCGAGGGG
     1141 TTCTTCTTCT TCTGCTTCTG CTTCGCCCCG CGGGAGTCCC GCCGCTTCGG TGTTTTCCCT
     1201 CGATTGCCCC GAAGAGCCGG GACGAGACTG CGAGTCTTGC TCGCACCACC GGCGGGCGAC
     1261 TGGCGTCGCC GGGGCTCTCT GCAGTCTGTG TTATATGCGC CAGACCTTCC ATTGCATTTA
     1321 CAGTTGAGTA GATGATAAAA ACGTGATTTT TTTGAGAAAA AGGGAAAGTG AGAAGAAACG
     1381 GCGCGAGTCT GGAAGGGAGG GGGGAAAAGA CAAGAACAGG GGACGTAGTG TACTCTGCGG
     1441 TTTGGGCGGG TGCCGGGAAC ACGACATTGG GTGTTGGCCA AGGTCATGGT TAACCGCAAC
     1501 CCCCCTGTGT GTTCTTTTTT TGTGCTCTCT AGGTCCGGTG TCGGAGGAGG AGCTGTGAGT
     1561 CAGGAGGAGG AGGAAGGGAG TCGCCTCGGG GTGGACTTAA ACGCCCGCGG CGATCCGAGC
     1621 CCCCTCAGAC GGTCGCGACG GCGGAGAGCT CGCAGCCCCC GATGGACTTT CTGCTGGTGC
     1681 TTCTGGATCT TCGGTTGCTG CGGTCCGTGG TGGCCGGCGC CTCGGCTCGG ACCGGCGAGT
     1741 GGAAGCGGAG ACTCTGGTTG GGGCGGTTGA CCCAGTTGGT GCACCGGACC TGCGAGGAGC
     1801 AGCGCGAGTC CTTTTTGCGG TCGTTGCCGG GCAACGACGC TTTCCTGCGG TTGCTGCGCG
     1861 ACGGTCGTTT CGAAGTGTAC GACACCTACG TGGTGCCGGA GCTGCGTCTG CAGACACCGG
     1921 GGCAGATCGT CGCCTGTCTG GCGCTGCTGG TGTTTCTGCT GAACGACCTG GACGCTCACG
     1981 CCGCGCCCCT GCACGGCTTC GACCCGGGTT TTCTCGTGGA CCGGCTCTGT GTGCCAGTAT
     2041 GGCAGCGGGC CAAGGCTTTC CGGGCGGTGG AGCAGAGCTC GAAGAGCGCT TCGCCGCCCT
     2101 CGTAGCGGCG GCGGCGGAAA TGGCGCAGGA GGAGGAGGGA GGGCGCCAGG GTCGCGGCCG
     2161 TCGTCGCCGT GCGGCGGATC GGGGGGAGGA AGAGGAGGAG GAGGAAGGGC AGGGGGAGCC
     2221 GATGTTGGTG GATCTGGCGG GGGGCGGCGG CGGTGGCGTT GTCGCGCCGC TTGGCGGGAG
     2281 GGGTGGGGCG GCGCGTCCCC GCGCCGCGGC GGAGAGGGCG TTTCCGCCCT CTCCTCCGCC
     2341 GGCGCCGCCT CCGTCGGCGA GCCTGGAGGA GGCGGTGGAG CGGGGTCGGG GGTTCGAGTA
     2401 CATCGGGTAT CAGGAGGTGG TGGAGGAGTT CCGGGCGTCC CGGGAGATGT TTTTCGAGAA
     2461 GTACTCGTTC GAGGACATCC GGATGGTGGA GGTGAGCCCG GAGGCGGACT TGGAGGACGC
     2521 GATCGCGACG CACGCCAAGA TCAAGCTGCA GCCGGGGCGC GAGTACCGGC TGTCGTCGCC
     2581 GCTGGCGATC CGGGCGTGCT GCTACGTGCT GGGGCAGGGG GCGACGATCC GGGTGACGAC
     2641 GAGCGCGCAG CCGGCGATCC GCGTGAGCTC GCTGCAGGTG GGCCCGTCGA TCACGGGCAT
     2701 GTGGGGCGTG ACTTTCGTGA ACTGCCGGTT CGAGCGGGCC CCGGAGCTGC GCGGGGTGCT
     2761 GATCCGCGCG GCGACGCATG TGCTGTTCCA CGGGTGCGCG TTTTCTGGGA TTACGGGGAC
     2821 GTGTCTGGAG CTGGGGGCGG GGGGCTACGT CCGGGGCTGC GAGTTTACGT CCTGCTACCG
     2881 GGGGGTGGCT TCTGTGTCGA GCCGGGACGT GAAGGTGAGG CAGTGCTACT TCGACAAGTG
     2941 TCTGCTGGGG GTGACGGCGG CGGGCGACTT TCGGCTGTCG GGGAACCTGT CGGTGGAGAC
     3001 GTACTGCTTC GCCCACGTGG CAGGGCGAGG GTCTGATCAA GGGCAACACG GTGAAGTCCC
     3061 CGACGCGGTG GACGGGGGTC TCGGGCTTCT CGCTGGTGAC GTGCGCCGAC GGGCAGGTGA
     3121 CGGCGCTGGG CTCGCTGCAC GTGGTGGCGC ACCGCGGGCG GCGGTGGCCG GTGATGCAGG
     3181 GCAACGTGTT CGTGCGGGCG AAGCTGTACC TGGGCAACCG GCTGGGCGTG CTGTCGCTGC
     3241 CGCAGTGCGC CTTCTTCCGG AGCAGCATCT GCGTGGACGC GCGGGCGGCC AACAAGCTGG
     3301 TGCTGGCGTG CGCGTTCGAG AACGGGGTGA CGGTGTACAA GGTGCTGCGG CAGGAGCACC
     3361 GGCCGACGGT GAAGATGTGC GTCTGCGGCA GCTCCCACTA CGCCAACCCG CTGGTGTTCG
     3421 GCATCATCTC GTCGGAGATC AACAGCACCC GCTACAACTT CACGGTGGAC TCGGCGGAGT
     3481 ACTCGTCGGA CGACGAGTGA CGCGGGAGCC GGGCGGCGAG GAGGGGGCGT CGGTGAGCCG
     3541 GGGGGCGCGT CCGGGTGGGG GAGGGGCGGC AGGTATAAAG GCGGGGAGGG GGGTTCGGGC
     3601 GCTCATTTCT TCCCCTCCCC CTCCCGCTGT CGACAGGGCC GGGCGGCGGC GGGCGGCGGC
     3661 GCGATGGGCG GAGACGGTGA CGGCGGCGGA GCGGCACGAG CAAGACCTGC GGGAGGGCAC
     3721 GGGGGTACAC GTCCCGTACC TGACGGCGCG CTACCCCAAG TGGCCCGGCG TGGTGCACGA
     3781 CAAGGCGGGC TCGAACATCC TGGGCGGCCT GGTGCTGCCG GCCAACTCGC CGGCGCATCG
     3841 GAACGCGACG GTGGGCACGG AGCGGACCCG GGACAACCTG CACCTGATCG GACCTGACCG
     3901 CGCGGAGGAG CAGCGACCCT ACATGCCCGT GCGGGACGAC GGCTGGGAGG CGGCGTGGCG
     3961 GCGGCTGGAC CGGCTGGAGG CGAGACAGGA CGCCCTGGTG GGCGCCCTGA CGACCCTGCG
     4021 GCGGACTCTG GTGGCCTACG TGCAGCCGAC GCTGCAGAAC GGCGCGCGCA ACCCCTTCGC
     4081 GGAGTGAAGA GTTCGAGCCC GACCCCCTCC CCCTCCCTCG TCCCGACAGC GCCGCCAGCG
     4141 GCTTGAGTCG GTGCCCTGTG TGGATGTGTG GGTGGGTCGG TGCCGGGCGC GAGGCCAGCC
     4201 GGCCGAGCCC GGCGGCGCTG TTTCCTAGAA CGCGACGCCC TGACCCAGTT CCCTTTTTTC
     4261 CCTCTGTTCT TGCGGCCGTC TGAATAAACA TGAATAAATT GAAAGAGTCT GGAGTCGGTG
     4321 ACGCATTTTT TCTGTGTGTC TCAATGGACT GTCTTTATTG GGGGGACGGG TGGGAAGGTT
     4381 CTGGGAGGGG AGGGTTGTCC GGGTCGGGGG CGAACGGGGA GTTTGAGGGG GGTTCCCGGT
     4441 GGGAGCGGTA GTAACGCGTC CAGCGCGCCC GATCGGTGAG GGTCTTGTGG ATGCGCAGGA
     4501 GGGCGTCGTA GAGGAGACAC TGCACGTTGA GGTAGAGGGG CACGAGCCCC TCGGAGGGGC
     4561 TGAGGTAGGT CCACTGCAGC GCCTCGTGTT CGGGGCAGGT GTTGTAGATG ATCCAGTCGT
     4621 ACTGTCCATG CCTGGCGTGG AAGGCGAATA TGTCCTTGAG GAGGAGGGTG ATGGGCAGGG
     4681 GCAGGGCCTT GGTGTAGATG TTGATGAAGC GGTTGAGCTG CGCGGGGTGC ATGCGGGGCG
     4741 AGATGAGGTG TAGCTTGGCC TGGATCTTGA GGTTGGCGAT GTTGCCGCCG AGGTCCTTGC
     4801 GGGGGTTCAT GTTGTGGAGG ACGACGAGGA CGGTGTAGCC GGTGCAGCGG GGGAACCTGT
     4861 CGTGAAGCTT GGAGGGGAAG GCGTGGAAGA ACTTGGAGAC GGCGCGGTGG CGGCCGAGGT
     4921 CCTCCATGCA CTCGTCGAGG ATGATGGCGA TGGGCCCGCG CTCGGCGGCG CGGGCGAAGA
     4981 CGTTTTGGGG GTGGGTGACG TCGTAGTTGT AGTCCTGGGT GAGCTCGTCG TAGGAGAGGG
     5041 TGTGGAAGGC GGGGGCGAGG GTGGCGCTGC GGGGCACGAG GGTGCCCTCG GCGCCGGGGG
     5101 CGAAGTTGCC CTCGCAGATC TGGGTCTGCC AGGCGAGGAG CTCGGCGGGG GGTATCATGT
     5161 CGACCTGGGG GGCGACGAAG AAGACGGTCT CGGGGGCGGG TTGGATGAGG CCGGTGGACA
     5221 TGAGGTTGCG GAGCAGCTGG GACTTGCCGC AGCCGGTGGG CCCGTAGACG ACGCCGATGA
     5281 CGGGCTGCAT GGAGAAGTTG AGGGAGCGGC AGGAGCCGTC GGGGGCGAGG AAGGGGACGG
     5341 TCTCGTTGAG GGCGCGGCGC AGGCGGCGGT TGAAGTCGGC GAGGGCGAGG AGCAGGGGCC
     5401 CGCCGCCGAG CGCGAGGAGC TCGTCGAGGG AGGCGAAGCC GCGCAGGGGC TTGAGCCCCT
     5461 CGGCCATGGG CAGGGCGCGG AGCGCGTCCT GGAGGGTCTG GGCGCGCTCC CAGAGCTCGG
     5521 TGACGTGCTC TAAGGTATCT CCATCCAGCA CCAGGCGCGC TCTCTTGGGT TGGGGTGGCT
     5581 GTTGCTGTAG GGCGCGAGGC GGTGTCGGTC GATGGCGCGG AGGGTGCGGT CCTTCCAGGG
     5641 CCGGAGGGTG CGGGCGAGGG TGGTCTCGGT GACGGTGAAG GGCTGGGCGC CGGGCTGGCG
     5701 GGAGACGAGA CAGCGTCGGA GGCTGAGGCG GCTGGTGCCG AAGCGGTCGG CGCCGCCCTG
     5761 CTCGTCGGCG AGGGAGCAGG CGGTGAGGAG GTCGAAGGAG AGCTGGGAGA CGGCGTGGCC
     5821 CTTGGCGCGC ACCTTGCCGG GGCCCTCGGC GCCGCAGGCG GGGCAGCGGA CGCACTTGAG
     5881 GGCGTAGAGC TTGGGCGCGA GGAAGACGGA CTCTGGGCTG AAGGCGTCGG TGCCGCAGGC
     5941 GTCGCAGCGG GTCTCGCACT CGACGAGCCA GGTGAGGGCG GGGGCGTCGG GGTCGAAGAC
     6001 GAGCGGGCGG TCCCTACCTT TGAGGCGGTG GCTGCCGCGG GTGTCCATGA GCTCCTTGCC
     6061 GGCGCGCGTG AGGAACATGC TGTCGGTGTC GCCGTAGACG AACTTGAGCG GGCGGTCCTC
     6121 GAGCGGCGTG CCGCGGTCGT CGGCGTAGAG GAGCTCGGCC CACTCGGAGA TGAAGGCGCG
     6181 CGTCCAGGCG AGCACGAAGG AGGCGAGGTG CGAGGGGTAG CGGTCGTTGC GCACCAATGG
     6241 GGAGCGCTTC TCGAGGGTCT GCAGGCAGAT GGCGGTGTCG TCGGCGTCGA GGAACGTGAT
     6301 TGGCTTGTAG GTGTAGGTCA CGTGGCCGTC GGCGCGCGGC GGGGGGGTAT AAAAGGGGGG
     6361 CTCGGCGTCC GAGTCCGATT CACTGCGTTC CGGGGAGCGT TCCCGCGCGT CGGCGGGAGC
     6421 GGTAGTAGGA GGAGGAGCTT CGTCTTCCGG TTCCGTCCTC GTCGTCGTCG GGGAGCCCCT
     6481 TCGGATCGGT GAGTAGCAGA CGGCGAACTG GTCGACGACC TGGGCCGAGA GGTTGTCGGT
     6541 CTCGACGAAG GCGGTGGCGC GCACGTCGTA GGTGCCGTCG GCGATGCCGC GCACGTAGCG
     6601 CTCCTCGATC TGGTCGGCGA AGACGGTGAC GCGGTTGTCG AGGCGGGTGG CGAAGGAGCC
     6661 GTAGAGGGCG TTGGAGAGGA GCTTGGCGAT GCTGCGCAGG GTGACGTTGC CGTCGCGCTC
     6721 GGCGCGCTCC TTGGCGGCGA TGTTGAGGCG GACGTAGTCG CGGGCGAGGC AGCGCCACTC
     6781 TGGGAAGACG GTGTTGCGGG GGTCGGGCAG CAGGCGCACG GCCCAGCCGC GGTTGTGGAG
     6841 GGTGACGGCG TCGAGGCAGG TGGCGACCTC GCCGCGGAGG CTCTCGTTGG TCCAGCAGAG
     6901 GCGGCCGCCG CGGCGCGAGC AGAAGGGCGG CAGGAGGTCG AGCTCGGTCT CCTCGGGCGG
     6961 GTCGGCGTCG ATGGAGAAGA TGGCGGGCGG GAGCTCGGGG TCGAAGTAGC TGAGCGGGTC
     7021 GGGGCCGTCG AGGCGCGCCT GCCAGCGGGC GAGCGCGATG TCGCGCTCGA AGGGCGAGAG
     7081 GGGGCGGCCG GCGGGGAAGG GGTGCGTGAG GGCGCTGGCG TACATGCCGC AGATGTCGTA
     7141 GACGTAGAGG GGCTCGCGCA GGACGCCGAT GTAGGTGGGG TAGCAGCGGC CGCCGCGGAT
     7201 GCTCTCGCGC ACGAAGTCGT ACATCTCGTT GGAGGGCGCG AGGAGCTCGT GGCCGAGCGA
     7261 GGCGCGGCCG GGGCGGCGCG CGCGGAAGAG GAGCTGGCGG AAGAGGGCGT GGGAGTTGGA
     7321 GGAGATGGTG GGGCGCTGGA AGACGTGGAA GTCGCAGAGG GGCAGGTCGG CGGCGCCGCG
     7381 GACGAAGTCG CGGTAGCTGT CGGCGAGGCG GCGCACGAGC TCGGCGGTGA CGACGACGTC
     7441 CTGGGCGCAG TAGTCGAGCG TGTGGCGCAC GATATCGTAG GTGCGGGTGC CCTCGCGGCG
     7501 CCAGAGCTCG CGGTTGAGGC GGTACTCCTC GTCGCTGGCC CAGTAGTCGC GGTGCGGGAA
     7561 GGAGTCGGGG TCGCGGCGGT AGGAGCCGCA CATGTAAAAC TCGTTGACGG CGCGGTAGGG
     7621 GCAGCAGCCC TTCTCGACGG GGAGCGCGTA GGCGGCGGCG GCGCGGCGCA GGCTGGTGTG
     7681 CGTGAGCGCG AAGGTGTCGC GCACCATGAA CTTGGCGTAC TGGAGGCGGA AGTCGGCGGC
     7741 GGAGGGGCGG CCGGCCTCCC ACTCGGCGTA GTCGCGGCGC GGTTCGGCGG CGGGGTTGGG
     7801 CAGGCCGAAG AGGAGGTCGT TGAAGAGGAT CTTGCCGCAG CGGGGCAGGA AGTTGCGGGA
     7861 GACGCGGAAG GCGGCGGGCA CGGCGGCGCG GTTGTTGATG ACCTGCGCGG CGAGGACGAT
     7921 CTCGTCGAAG CCGGAGATGT TGTGGCCGAC GACGTAGACC TCGAGGAAGC GTGGGCGGCC
     7981 GGCGAGCGGC AGGCGGCGGA GGTCGTCGAA GGGGACGTCG CGCGGGTCGG CGAGGCCGGC
     8041 GCGGCGGCAG TGCTCGAGGA GCGCGGGCTC GTTGTCGGCG AGGAAGTCGC GCCAGAGGAG
     8101 GTCGACGACG CGGCGCTGCA GCGCGTCGCG GTAGGCCTTG AAGCGCGAGC CGACGCGGCC
     8161 GCGCTGCGGG TTGAGGCAGT AGTAGGTGCA GGCGCGTCCG CGCCAGCGGT CCCAGCGCTG
     8221 CTCGGCGGCG AGCGCGTCGG CGATGGCCAG GAGGCGCTCC TCGCCGAAGA GGGTGAAGAC
     8281 GAGCATGAAG GGGACGAGCT GCTTGCCGTG GCGGCCGTGC CAGGTGTACG TCTCGACGTC
     8341 GTAGACGACG TAGAGGCGCT CGGTGCCGGG CGCGGCGCCG ATGGGGAAGA AGCCGATCTC
     8401 CTCCCACCAG TCGGCGGACT GGGCGCTGAC GTGGTGGAAG TAGAAATCGC GGCGGCGGAC
     8461 GCTGCAGGTG TGGACGTGGC GGAAGTAGGA GCCGCAGTGC TCGCAGCGCT CGACCTCGTC
     8521 GGCGGCGGCG ACGAGGTGCA GGCGGCGGCG GTGGACGAGC AGGCGCAGGG GGAAGGGCAG
     8581 CGGGGGCCGG TCGGGCTCGG GCTCGAGGCG GCAGACGGAG AGGCCGCCGC GGTGGGCGCG
     8641 GTAGACGACG AGCGGGGGGT TGCAGGCGGC GCGGAGGCGG TCGGCGAAGC CGGCGAGGTC
     8701 GCGGGGGTCG AGTTCGGGGG GCGGGGGCCG GAGGTGCAGC TGGAAGAGGT TGCGGAGGGC
     8761 GGGCCCGAGG TCGCGGTGGT AGCGGAGCTG GAGGCAGACG CCGTCCTCGG TGCGGCCGTG
     8821 GAGCGTGAGG GTGGCGCGGC GCGCGAGCGC GGGCGCGGTC AGAGCACGCG GCGCGGGCCG
     8881 AGGGGTGGGC GCGCCCGCGG CGGGCGCTCG GGCGGCAGCG GCACGGGGTC GTTGAGCTCG
     8941 GGCAGGGGCT GGAAGCGGAA GTTGAGGTCG CTGGCGTGCT GCACGACGCG GCGGTTGACG
     9001 TCCTGGATCT GCGGGTTCTG GGTGAAGGCC ACGGGCCCGG TCATCTTGAA CCTGAAAGAG
     9061 AGGTCGACGG ACTGAATGGC GGCGTCGTTG AGCGCCGCCT GGCGCAGGAT CTCGTCGACG
     9121 TCGCCGCTGT GCTCGCGGTA GGCGATGTCG CTCATGAAGC GCTCGATCTC CTCCTCGTCG
     9181 AGCTCGCCGC GGCCGGCGCG GCCGACGGTG GCGGCGAGGT CGACGGAGAT GCGGCGCATG
     9241 AGGCGCGAGA AGGCGTCGAC GCCGGGCTCG TTCCAGACGC GGGAGTAGAT GACGGCGCCG
     9301 TCGTCGTCGC GCGCGCGCAT GACGATCTGC GCGAGGTTGA GCTCGACGTA GCGGGAGAAG
     9361 ACGCGCTGCA GGCGCAGGCG GTGGTGGAGG TAGTTGAGGG TGGTGGCGAC GTGCTCGACG
     9421 ACGAAGAAGT AGATGACCCA GCGGCGCACG GTGGACTCGT TGATGTTGTC GTCGCGTTCG
     9481 AGCGCGGCGA GGGCCTCGTA GAAGTCGACG GCGAAGTTGA AGAACTGCTC GTTGCGCGCC
     9541 GAGACCGTGA GCTCGTCCTG CAGCAGGCGG ATGGCCTCGG CGATGGCGGC GCGCACCTCC
     9601 TCGGCGAAGG CGCGCGCGGG CTCGGGCGCC GGCTCCTCCT CCTCTTCCTC GGGCTCGGGG
     9661 CCCGGCGACG GCGGCGGCGG GGAGGGCGAG GGCGGCGCGG GGCGCGCGAC GCGGCGGCGA
     9721 CGCGTGGGCA GGGGGAGGCT GTCGATGAAG CGGCGCACGA CCTCGCCGCG GCGGCGGCGC
     9781 ATCTCCTCGG TGACGGCGCG GCCGTTCTCG CGGGGCCGCA GCTCGAAGGC GCCGCCGGCG
     9841 AGGCCGGCGA GGCCGAGGCC GCCGGGCGGG GCGCGGTGGG GCAGGCTGAG GGCGTCGATG
     9901 ACGTGACTGA TGGTCCTCTG TGTCGACTCC GCAGTTTCCG CGCGCACGGT CTCCGCCTGC
     9961 ACCGGATCGC TGAACCTCTC GAGGAAGGCG TCCAGCCAGT CGCAGTCGCA AGGTAAGCTG
    10021 AGCGGGGGTT CGGGCGCGGG CGAGAGGGGG GCGCGGGACG ACGGGCCGGC GGCGTCGGGG
    10081 TCGGGGTCGG CGACGGGCGG GCGGAGGGAG AGGAGGAAGT TGAAGTAGGC GCTGCGGAGG
    10141 CGGCGGATGG TGGTGAGTAC GAGCAGGTCG CGGCGGCCGG CCTGCTGGAT GCGGATGCGC
    10201 TCGGCGAAGC CCCAGGCCTG GTCCTGGCAG GCGCCGAGGT CCATGCACTG TTCCTGCAGC
    10261 AGGCGTTCGA CGGGCACGCG GCGCGCGTCG GCCATGTCGG TGCGGCCGAA GCCGCGCATG
    10321 GGGCGGATGA GGGCGAGGTC GGCGACGACG CGCTCGGCGA GCACGGCCTG CTGCACCTGG
    10381 CGCAGCGTCT CGGCGAAGTT GTCGAGGTCG ACGAAGCGGT GGTAGGCGCC GGCGTTGACG
    10441 GTGTAGGTGC AGTTGGCGAG GGTGGACCAG TCCATGATCT GCTGGTCGAG GCGCACGGTC
    10501 TCGCGGTAGA CGAGGCGGGA GTAGGCGCGG CTCTCGAAGA CGTAGTCGTT GCAGACGCGC
    10561 ACGAGGTACT GGTAGCCGAT GAGGAAGTGC GGCGGCGGCA GGCGGTAGAG CGGCCAGTCC
    10621 CGCGTGGCGG GCTGCCGCGC GCCGAGGTTC ATGAGCATGA GCGTGGGGTA CCGGTAGACG
    10681 TATCGGGACA TCCAGGCCAG GCCGCTGGCG GTGATGGAGG CTCGCGCGAA CTCGCGGGCG
    10741 CGGTTCCAGA TGTTCCGTAG CGGGCGGAAG AGCTCCATGG TCTGCAGCGT CTGGCCCGTC
    10801 AGGCGGGCGC AGTCTCTGGT GCTCTGGGGA GGGTCGAAGG ATGGGGAGAG AGAGAGTGGC
    10861 GGCGGTGTCG GAGCCGCGCG CCCGACGGTT TTTTCTCTCT CTGTCTCTCT TTCTGTTTTG
    10921 TCTGCCCACC ACCACTACTA CCACTACTAT CCCTACCCAA TACCATCCCA CCCCGGGGTC
    10981 TGCAGATGAT GCATCCCGCC CTGCGACAGT TGAAGCCGCG CGCGGGCGCG GCCCCGGCGG
    11041 CGGCGGCGGT GGCGGCGGCG TCGCCGGCGG CCGGGCCGGC GTGCGAGGAG GGCGAGGGTC
    11101 TGGCGCGGTT GGACGCCCAC CCCGAGCGGC ACCCGCGCGT GTGTCTGAAG CGGGACGCGG
    11161 CGGAGGCGGC GGTCCCGCGT GAGAACTTGT TTCGGGACCG CGCGGGCCAG GAGGCGGAGG
    11221 GCGGACGCGA CCTCAAGTTC CGGGCGGGGC GGCAGCTGCG CGCGGACCTG CCGCGGCGGC
    11281 GCGTGCTGCG GCCGGAGGAC TTCGAGGTGG ACGAGCGCTC GGGCGTGAGC CCGGCGCGCG
    11341 CGCACTTGGA GGCGGCCGAC CTGGTGCGCG CGTACGAGCA GACGGTGAAG CAGGAGGCCA
    11401 ACTTCCAAAA GTCCTTCAAC CACCACGTGC GCACGCTGAT GGCGCGCGAG GAGACGGTGC
    11461 TGGGTCTGAT GCACCTGTGG GACTTTGCGG AGGCGTACGC GCAGAACCCC GCCAGCAAGA
    11521 CGCTGACGGC GCAGCTGTTC CTCATCGTGC AGCACCTGCA CGACGACGGG ATCTTCCGGG
    11581 AGAGCTTCCT GACGCTGGCG GAGCCCGAGG GCCGCTGGCT GCTGGACCTC CTGAACATCC
    11641 TGCAGTCGAT CGTGGTGCAG GAGCGGCAGC TGTCGCTGTC GGAGCGCGTG GCGGCGGTGA
    11701 ACTACTCGGT GGTGACGCTG GGCAAGCACT ACGCGCGGCG CATCTTCAAG AGCCCGTACG
    11761 TGCCGATGGA CAAGGAGGTC AAGATCAGCA CGTTCTACAT GCGGGCGGTG CTCAAGGTGC
    11821 TGAACCTGAG CTACGACCTG GGCATGTACC GCAACGAGAA GGTGGAGAAG CTGGCCTCGG
    11881 TGGGCCGGCG GCGGGAGATG AGCGACGCGG AGCTGCTTTT CAACCTGCGC CGCGCGCTGA
    11941 CGGCGGGCGG CGACGAGGAG GCCTTCAGCT CGGGCGCCGA CCTGACGTGG TCGCGGCCGG
    12001 CTCGGCGCGC CGGGGCGCTG GGGGAGCGGG GGCCGGCCGA CGCCGAGGTG GAGGAGGAGA
    12061 TGGACGATGA GGAGCTGGAG GCGGACGAGG ACGAGGAGTT CGAGGCTTAG GGCGGGTTCG
    12121 GGAGGTCGCG CCGCCGCCTG ACAGTCCGGC GTCCCCCGCC CCAGGTTCTT TGCAGCCGGC
    12181 GATGGAGGCG ACCACGGCGG GGGCCCCGCC GGACCCGGTG GTGGCGGCGG GGGGCCCGAC
    12241 GGCGGCGGCC GCGGCGGCGG CGACGGGTCG CGCCCCGCGG ACGCTGGGTC CGGCGCCGGG
    12301 CGACCCGGGG ATGCAGGCGC TGTTCCAGAG CCAGAGCGCG GCGGAGCAGG AGTGGGCCGG
    12361 GGCGGTGCGG CGCGTGATGT CGCTGAACCG CGACGGGAGC TTCGCCTCCC GGCCGCGGGC
    12421 GAACCGCTTC TCGGCCATCT TGGAGGCGGT GGTGCCGGCG CGGCAGGACC CCACGCACGA
    12481 GAAGGTGCTG GCGCTGGTGA ACGCCCTGCT GGAGACGCGC GCCATCCGGC GCGACGAGGC
    12541 GGGGCAGATG TACTCGGCGC TGCTGCAGCG CGTGTCCAAG TACAACAGCC TGAACGTGCA
    12601 GACGAACCTG GACCGGCTGG TCCAGGACGT GCGGGAGGCG CTGGCGCAGC GCGAGCTGGC
    12661 GGGCGCGGAC GGCGGGCTGG GGTCGCTGGT AGCGCTGAAC GCGTTCCTGG CGACGCAGCC
    12721 GGCCGTGGTG GAGCGCGGGC AGGAGGACTA CACGGCCTTC CTGGGCGCGC TGCGCCTCAT
    12781 GGTGACGGAG GCGCCGCAGT CGGAGGTGTA CCGCTCGGGG CCGAGTTTCT TCTTCCAGAC
    12841 GAACCGGCAC GGCTCGCAGA CGGTGAACCT GACGCGGGCC TTCGAGAACC TGCGGCCGCT
    12901 GTGGGGCGTG CGCGCGCCGG CGGGCGAGCG CGGCGCCGTC TCGGCGCTGC TGACGCCCAA
    12961 CACGCGGCTG CTGCTGCTGC TGATCGCGCC CTTCACGGAC GCGGTGACCG TCTCGCGGGA
    13021 CTCCTACCTG GGGCACCTGC TCACGCTCTA CCGCGAGACG ATCGGGCAGA CGCGGGTGGC
    13081 GGAGAACACC TTCCAGGAAA TCACGGAGGT GAGCCGCGCG CTGGGCGCGG ACGACGGCGA
    13141 CAACCTGCAG GCCACGCTTA ACTTCCTGCT GACGAACCGG CGCACGCGGC CGCCGGCCGA
    13201 GTACGCGCTC ACGCCCGGCG AGGAGCGCGT GCTGCGCTAC GTGCAGCAGG CCGTGAGCCT
    13261 GCACCTGATG CAGGACGGGA CCACGCCGAC GACGGCGCTG GACCTGGCGG CGGCCAACCT
    13321 GGCGCCGTCG TTCTACGCGC AGCACCGGGA CTTCGTTAAC CGGCTGATGG ACTACTTCCA
    13381 GCGCGCCGCG GCCATGGCGC CCGACTATTT CATGCAGGCG GTGATGAACC CGCACTGGCT
    13441 CCCGCCGCCC GGGTTCTTCA CGCAGGAGTT CGACTTCCCC GAGCCGGACC AGGGCTTCCT
    13501 CTGGGACGAC CTGGACTCGG CGCTGCCCTC CAAGACGGAG AGCCCGGCGC GTGCGGGCCC
    13561 GTCGCCGAGC CCGCCGCGCC CGCTGACGCC GCCCGGGGCC CCGTTCCCCG CGCTGCCCGC
    13621 GGCGCCGGGC CGCCGCCTGG CGGCGGCCCT GGACGACGCG GACGTGTTCC GCCCGCCGTC
    13681 GGTGCGCAAC CTGGCCAACA ACGGTATCGA CACGCTCATC GAGCAGCTGA ACCGGCTGGA
    13741 GCCGTACGCG CTCGAGGAGC GCCGCCGCCG CGCCGAGGAG GCGGCGCGCC GCCGCGCGCG
    13801 CTCCCCGGTG CGGGGTCCGC GCCGCAAGCG CGGGCGCCGG TCCCCGTCGC CGGTGGGCGC
    13861 GGCCGCCGCC GCCCCCGACG ACGACGGCGA CGACGGCGTC TTCCGGCTGC CGGGCCTGGG
    13921 CGGCTCGGGG CCGGGCGGGC GCCGACGCGG CGGTAACCGC TTCGCGCACC TGATGCCGGC
    13981 GGGCGGCGCG TTCGCGCGCC ACGGCGTCCT GTGACCCACT TACCAGTGCC ATCCTTCGTC
    14041 GAGATGCTGC GAGCGTCGTC TGCCTCTCCC GCGTCCGCCG CCGCCGCCGA TGCAGCCGCC
    14101 GCCGCCGCGC CCGCGGGGCG CCCGGCCGCC TCGGTCCCGC CGCTGCCGCC TCTGCCGCTT
    14161 AGTCCGCCGC CGCTGTACGA GGAGGTGGTG CTGTCGGAGC CCTCCGCCGC GCGACCGCCG
    14221 CCGCTGTTCG ACGAGCTGCA CGTGCCCGCG CGCTACGCCG CGGCCTCTGC CGGAAGAAAC
    14281 AGCATCCGTT ACGCGCACCT GCCTCCGCTC TACGACACGA CGCGGCTGTT CTTCATCGAC
    14341 AACAAGTCGG CCGACATCAA GAGCCTGAAC TACCAGAACG ACCACTCGGA CTACCTGACG
    14401 AGCATCGTGC AGAACAGCGA CTTCACGCCG CTGGAGGCGG CCAACCAGAG CGTGGAGCTC
    14461 GACGAGCGCT CGCGCTGGGG CGTCGAGCTC AAGACGCTGC TGCACACCAA CCTGCCCAAC
    14521 ATCACGGCGC ACATGTTCAG CGACTCGTTC CGCGTGCGGC TGATGTCCGC GCGGCGCGAC
    14581 GACGGGAGCG TCGAGTACGA CTGGTTCACG CTGACCCTGC CCGAGGGCAA CTACTCGGAG
    14641 ACGACGGTCC TGGACCTCAT GAACAACGCC GTCTCCGAGT GGTACCTGAA GGTGGGGCGG
    14701 CAGAACGGCG TGCGCGAGGA GGACATCGGG GTCAAGTTCG ACACCCGCAA CTTCCGCCTG
    14761 GGCTACGACC CCGAGACGGG GCTGGTCATG CCCGGCACCT ACACCCACGA GGCGGTGCAC
    14821 GCGGACGTGG TGCTGCTGCC GGGCTGCGCC GTGGACTTCA CGCACACGCG CCTCAACAAC
    14881 CTGCTGGGCA TCCGCAAGCG CTTCCCCTAC CAGGAGGGCT TCGTGCTCAA GTACGAGGAC
    14941 CTGCGCGGCG GCAACATCCC CGCGCTGCTG GACCTGGAGG CCTTCTCGCA GGACGCGACC
    15001 GTCGTGCGCC CCCTGCGCGA GGACCCCCGG GGCCGCAGCT ACCACGTGGG CGAGGACCCC
    15061 GAGGCGGCGC CCACCGACAC GGCCTACCGC AGCTGGTACC TGGCCTACAA CTACGGCGAC
    15121 CCGGCGAGCG GCGTCCGCGC CAGCACGCTG CTGACGACGG GCGACGTGAC GTGCGGCGTC
    15181 GAGCAGATGT ACTGGAGCTT CCCCGACCTG GCCGTGGAGC CGGCCACCTT CAAGGCCTCG
    15241 CAGCGCACCT CCGACTACCC GGTGGTGGGC ACGGATCTGC TGCCGCTGGT GCCGCGCAGC
    15301 TTCTACAACG CCCAGGCCGT GTACTCGCAG TGGATCGCCG AGCGCACCAA CCAGACGCAC
    15361 GTCTTCAACC GCTTCCCCGA GAACCAGATC CTCGCGCGGC CCCCCGCGCC CACCATCACC
    15421 TCCATCTGCG AGAACGTGCC CCGCCTCACC GACCACGGCG TCGTGCCCGT CCGCAACCGC
    15481 CTGACGGGCG TGCAGCGCGT CACGCTGACG GACGCGCGAC GCCGCACCTG CCCCTACGTG
    15541 TACAAGAGCC TGGGCATCGC GGCGCCCCGC GTGCTCTCCA GTCGCACCTT CTAACCGGCC
    15601 TGTGTCTCTG TCTCCCGCTC GCCGTCCTCC TCCGTCGCCG CCGCCGTCGT GCCTCTCCCG
    15661 TCTCGCCTGC CGTCGCCGCC GCCGCCGCCG CCACCCGACG TCGACCGCGC CGCCCCCCTT
    15721 CCGCCCGTCC AGCCGCGCCA TGGCCATCCT CATCTCGCCC AGCAACAACA CCGGGTGGGG
    15781 CCTGATGGGC TGCAACCGGA TGTACGGCGG CGCGCGTGTG CGCTCCGACG CCCACCCCGT
    15841 CCGGGTCCGC GGACACTACC GCGCCGCCTG GGGTAGCCGC ATTGGGCGGG TGCCCCGGGG
    15901 CCGGCGCCGC CGGCGCGCGG CGCTCACCGT CGGCGAGGCG GCCGCCGTGG CCGACGCGGT
    15961 GGGCGGGCCC GACGCCGTGG CCGATACCAT CGAGGCCGTG GTGGCCGAGG CCCGCCGCTA
    16021 CGGCGGCCGC CGGCGGCGGG GCGCGCGGCG CGTGCGGCGC AGCGGCCGCA CGGCGCTGGC
    16081 GCGGCGCGTG CGCAGCCTTC GCCGGCAGGT GGCGCGCGCG CGCCGCGTGG GCCGGCGCGC
    16141 CGCGGCCATC GCGGCCGACG CGGCTCTCGC GGCCGCCGCC CCGCGGCGAC GGCGGCGGCG
    16201 CAGCGTCCTG TGGGTGCGCG ACGCCGCGTC GGGCGTGCGC GTGCCCGTGA CGCGCTCCGT
    16261 CAGCGCGACC GTGTGAGCCG CTCCCGCCCC GCCCCTTCCG CTTCGCTTTT TTTTTTTCTT
    16321 CCGCAGCGCT CGTTGCGCAG TAGAGCTTCA ATAAAGATGG CCTCCACTGA CTCGTCCGCC
    16381 TTGTCGCGCA GCCTCGTTCT TTGACCCTCC CCGCCGTCGC CGTTTCCGAC ATGAGCTCGC
    16441 GCGCCATCAA GCAGGAACTC CTGGAGGCGG TGGCGCCCGA GATTTACGCG CCGCCGACCC
    16501 GCCGCCGCCG CCTGAAGCGG GAGCGCGCCG CGCCCTACGC CGTGAAGGAA GAGGCGCTCG
    16561 TCAAGCTGGA GAAGGCCGAG CGCAAAGTTA AGCGTTCGCG GGCCCGCGCG ACGGCGTCGG
    16621 CGGCGGCGGC GGCGGCCGCG TCCACGGCGG CGGCGCTCTC CGGCGTGGAC GTCCCGCTGC
    16681 CCGCCGACGG GTTCGAGGAC GACGACGAGC CCGTGGTGGA GTTCGCGTCC GCCCCGCGTC
    16741 GGCCCTACCG CTGGCGCGGC CGCCGCGTCC GCAAGGTCCT GCGACCCGGC ACGGTCGTGA
    16801 CCTTCACGCC GGGAGCGCGG CGGCTCGTCC GCGCCGCCAA GCGCTCCTAC GACGAGGTCA
    16861 CGGGCGACGC CGAGGACCTG CTGGCGGAGG CCGCCGCCGG CGAGGGCGAG TTCGCCTACG
    16921 GCAAGCGCGT CCGCGAGGCG CCCCGCGCCG AGCTGCTGCC CGCGCGGGCC GTGCCCGCCG
    16981 ACGCGGCCGC CGCCTACATG GTCCTCGACG AGGGCAACGA CACCCCGGGG CTGAAACCGC
    17041 TCACCGAGCA GAAGGTGATC CGCTCGCGCA AGCGCGCCGT GGGCTCCGTG GAGCCCACCA
    17101 TCCAGGTGCT GACCGGCAAG CGGCGCCGCC TGGCGGAGAA CGGCGACGAC GCCGCGGCGA
    17161 CCGGGCCCCC GGTGGCCGCC GTGCAGCTGC GGGACGTGAA GCCCGTGGCC GCCGACCTGG
    17221 GCATCCAGAC GGTGGACGTG CACGTGCCGG AGCACAGCGC GCCCACCGCG GTGGTCCGGT
    17281 CGTTGAGCCG AGCGGCGCGC GCCGCCCAGC GCGTGGCCGC CGCCGCCGCC GCCGGGCCCG
    17341 CCGCCGCGCT CAAGACCGAG CCCATGGAGG TGGCCACGGC GCTGACGCCG GCGCCCGTGG
    17401 CCGCCGCGAC CGCCGCGGCG AGCCTGGTGC GGCGCGCGCC CGCCACGCGC TCGGTGGGCA
    17461 CGCAGACGCG GGGCACGCCG TCCCCGGTAC TGCGGCTGCG GGCGCCGCGG ACCCGGCGCG
    17521 GGCCCCGTGG GCTGCTGCCC TACTACGTCC TGCATCCCAG CATCGTGCCC ACGCCCGGCT
    17581 ACCGCGGGTC CCGCGCGAGC GCCGCGCGCC GGTCCCGGAC GACCGTCCGG CGGACGACGA
    17641 CGCGGCGGCG ACGGACCGCG GCGACGACGA CCGCGCGGCG GCGGCGGAGG GCCCTGCCCG
    17701 CGACGCTGCT CCTGCCCGGC GTGCGCTACC ATCCGTCCAT CCGTCAGGCC CCCACGGTGA
    17761 CCCGACTTCG TCGCGTGTAA ATTTGCCTCG TTGTCCGCAG GGCGCGTCAT GGCCCGCTCC
    17821 GGCGGCCTCA CCTACCGTCT TCGGATCCCC GTCGCCCTGA ACCGGCGGCG TTCCCTGGCG
    17881 CGCCGCCGCC GCGCCCGGAT GACCGGCGGC CGCTACCTGC TGCGGCGGCG GCGCCGCGGC
    17941 CTGCGAGGCG GCTTCCTGCC GCTGCTGGCC CCGATCATCG CCGCGGCCAT CGGCGCCATC
    18001 CCCGGCATCG CCTCCGTGGC GATCCAGGCT TCCCAAAACA AGTAGCCGCG TTGGCGCGGC
    18061 GCCAATAAAC GGGACACTCT GTCGGACCGT CCGCCCGTCG CGGTGTGTGC TTCTTTATTT
    18121 GGCGTTACGG ATGAGTTCTT TTATGTCGTG GGGCCGGGTG GGGGATCGGA GGGAGACGTG
    18181 TCCGCCCCCC AGGCTCACTG ACTGCCGCTT GTGATCGCGC CTCCCTCCCC CTGTTTCCTC
    18241 TCGGCAGGCC CGCGCCTCCC CGCCGCCTGC GTCCGCTCGT TCGTTCGTTC GTTCGTCCGC
    18301 CCGCCGTCGC CGCCCCCTCT CGCCATGGAC TCCCTCGCGT ACGCGTCCCT GGCACCGCGC
    18361 CAAGGAAACC GGCCGATGCT CAGCGCCTGG GCTGGCATCG GCACCCACGA GATGCACGGC
    18421 GGGGCGTTCA ACTGGGGCAA CCTGTGGTCG GGCATCCGTA ACCTGGGTGG GACCGTGAAG
    18481 AACTGGGGTT CGCGGCTGTG GCGCAGCGAC GCGAGTCGCG CCCTGCGCGA GCAGCTGAAA
    18541 AAGACGGGTC TGCAGGAAAA GCTCGTGGAG GGCGTCAGCG CGGGCATCCA CGGCGCGGTC
    18601 GACCTGGGCC GCCAGCGGCT CGAGCGGGCC ATCGAGCAGC GCCTGGAGCG GCGGCCGGTG
    18661 CCGGACGCCG CCCGCGAGCT GGAGGACGTG CCCCCCGAGG CGGTGGCGGC GGCCGAGGAG
    18721 GAGGCCGCCG CGGAGGCGGC GGCCTCGACC GCGGTCGCGG AGGAGAAGGC GCCGCTGACC
    18781 GTGGCGCTGC CGCCCAAGCG CGGCCTGGTG TCGACCACCG CCGTGGAGGC GACGCCGGCG
    18841 GTCGTGCCGG CGGAGCCCCC GCCCACCTAC GAGGAGGCGG TGGCGCAGCC GCCGGCGCCG
    18901 CTGGTGGCGC AGCAGAGCGG CCTGCGGGGC GTGCCGGTGA CGCAACCGGC GCAACCCTTC
    18961 ACGCCGGCCG TGCACGAGAC GGAGCGGGTG GTGGCGCCGG TGCCCCTGGT GACGGTGCGG
    19021 CGGCGTCGCG GCTGGGAGAA CACCCTGAAC GATATCGTGG GCCTGGGCGT GCAGACGCTG
    19081 AAGCGGCGCC GCTGCTACTG ACCGGCCTCC GCGGCAGAGA TGGAAAAAAA GAGGAATGAC
    19141 TTGAGCGACG GACCTGTTGT AACTGTGACC CCCCTCCTCC GTCAGACGCG CGCGTGACCC
    19201 CCCACCACCG GCGAGATGGC GACGCCGTCG ATGCTGCCGC AATGGTCGTA CATGCACATC
    19261 GCGGGGCAGG ACGCCTCGGA GTACCTGTCC CCCGGTCTGG TGCAGTTCGC CCAGGCGACC
    19321 GAGAGCTACT TTAACCTCAA TAACAAATTC CGCAACCCGA CCGTGGCGCC GAGTCACGAC
    19381 GTGACGACGG AGCGGTCGCA GCGGCTGCAG CTGCGCTTCG TGCCGGTGGA CCGCGAGGAC
    19441 ACGCAGTACT CGTACAAGAC GCGTTTCACG CTGGCGGTGG GCGACAACCG CATCCTGGAC
    19501 ATGGCGAGCA CTTATTTTGA CATCCGCGGC ACGCTGGACC GGGGCCCCTC GTTCAAGCCC
    19561 TACAGCGGCA CGGCCTACAA CAGCCTGGCG CCCCGCAGCT GCCCCAACAA CACCGAGTTC
    19621 GCGCCCGCTC AACCGGGGCA CCCCAACCGA GTCTTCGCGC AGGCCAGTTA TGTGGCAACC
    19681 ATCGGGGGCC AGCACGACGA CCTCAGGGTG GGTTTAGACG ACCGAGGTCA GGCCGTGTAC
    19741 GCGGACAGCA GTTACCAACC CGAGCCACAG ATCGGCGTGG AAGGCTGGAC TTCCGGCACC
    19801 CTGGCCACTA TCGATCAGGC CGGGGGTCGT GTTTTGCGTA ATACTCCGGC TCGGCCCTGC
    19861 TACGGATCGT ACGCCGCGCC CACGAATCGC GAAGGCGGTC AGGCCAAAGC CGGCACGGCC
    19921 GTCAACAAGG AATATTTCCG AGCGGGGAAC AACGGAAACC CCAACGCCGT CCTGTACAGC
    19981 GAAGAGGTGG ACCTCAAGAC CCCAGACACG CACTTGTTGC ACGCAACCGA ACCGCCCGCG
    20041 AACGGGGTGA ATTCGGTCGA ATCTTTGTCC CAACTGGCGG CCCCCAACCG GCCAAACTAC
    20101 ATCGGCTTCC GGGACTGCTT CATCGGCCTC ATGTACTACA ACAGCGGGGG CAACCTCGGG
    20161 GTCCTGGCCG GGCAGAGCTC GCAGCTCAAC GCGGTGGTCG ACCTCCAAGA CCGCAACACC
    20221 GAGCTGTCGT ATCAGATGCT GCTGGCCAAC ACCACGGACC GCAGCCGATA CTTCAGTATG
    20281 TGGAACCAGG CCATGGACAC CTACGACCCC GAGGTGCGGG TCATCGACAA CATCGGTGTG
    20341 GAGGACGAGA TGCCCAACTA CTGCTTCCCC ATGTCGGGGG TGGCCTTCGG AACGCCCATG
    20401 TCGAAAGTGC ACAAGCAGCA GAACGCCTGG CAGGCGGTGA ATAACGGCGG CGGCATGTAC
    20461 GTGTCCCGCG GCAACCTGGG CGCCATGGAG ATCAACCTCT CGGCCAACCT CTGGCGGTCC
    20521 TTCCTGTACA GCAACGTGGC CCTCTACCTC CCCGACGACC AAAAGTACAC GCCCACCAAC
    20581 GTGCGGCTGC CCGCCAACAC CAACACCTAC GAGTACATGA ACGGGCGCAA GCCCCTACAG
    20641 GGCTTCCTCG ACTCCTACGT CAACATCGGC ACGCGGTGGT CGCCCGACGC CATGGACAAC
    20701 GTCAACCCCT TCAACCACCA CCGCAACGCC GGCCTGCGCT ACCGCTCGCA GCTGCTCGGC
    20761 AACGGCCGCT ACTGCGACTT CCACATCCAG GTGCCGCAGA AGTTCTTCGC CGTGCGCAAC
    20821 CTCCTCCTGC TGCCCGGCAC CTACACCTAC GAGTGGTCCT TCCGCAAGGA CGTCAACATG
    20881 ATCCTCCAGT CCACGCTGGG CAACGACCTC CGGGTCGACG GCGCCTCCAT CAACATCACC
    20941 AGCGTCAACC TCTACGCCAG CTTCTTCCCC ATGTCCCACA ACACCGCCTC GACGCTCGAG
    21001 GCCATGCTGC GCAACGACAC CAACGACCAG TCCTTCAACG ACTACCTCTC GGCCGCCAAC
    21061 ATGCTCTACC CCATCCCGCC CAACGCCACG CAGCTGCCCA TCTCCATCCC CTCGCGGAAC
    21121 TGGGCCGCCT TCCGCGGCTG GAGCTTCACG CGCCTCAAGC AGCGCGAGAC GCCCGCGCTC
    21181 GGCTCCGCCT TCGACCCCTA CTTCACCTAC TCGGGCACCA TCCCCTACCT GGACGGCACC
    21241 TTCTACCTCA GCCACACCTT CCGCCGCGTC GCCATCCAGT TCGACTCCTC CGTCACCTGG
    21301 CCCGGCAACG ACCGGCTGCT CACGCCCAAC GAGTTCGAGA TCAAGCGCAC CGTGGACGGC
    21361 GAGGGCTACA CCGTGGCGCA GAGCAACATG ACCAAGGACT GGTTCCTGGT GCAGATGCTC
    21421 GCCCACTACA ACATGGGCTT CCAGGGCTAC CAGCTGCCGC CCGACTACAA GGACCGCACC
    21481 TTCTCCTTCC TGCACAACTT CACGCCCATG TGCCGCCAGG TGCCCAACCC CGCCAACGAG
    21541 GGCCACCAGC AGCTGCGCAT CACGCGCCTG CACAACAACT CGGGCTTCAT CGGCTTCGAC
    21601 ACCGGCGCCG GCAGCCGCGA GGGCCACCCC TACCCCGCCA ACTGGCCCTA CCCGCTCATC
    21661 GGGCCCGACG CCGTGCCCTC GGTCACGCAG CGCAAGTTCC TCTGCGACCG CACGCTCTGG
    21721 CGCATCCCCT TCTCCTCCAA CTTCATGTCC ATGGGCTCCC TCACGGACCT CGGCCAGAAC
    21781 CTGCTCTACG CCAACGCGGC CCACGCGCTC GACATGACCT TCGAGGTCGA CCCGATCAAT
    21841 GAGCCCACCC TGCTCTACGT TCTGTTCGAG GTCTTCGACG TGGCCCGCGT CCACCAACCG
    21901 CACCGCGGCG TCATCGAGGT CGTGTACCTG CGTACGCCCT TCTCAGCCGG CAACGCCACC
    21961 ACCTGAGCAG CAGCGGCAGC ACCGACCATG GGCTCGCGCG AGGAGGAGCT GCGGCTCATC
    22021 GTCCGCGACC TCGGCGTGGC GCCCTACTTC CTGGGCACCT TCGACAAGCG CTTCCCCGGC
    22081 TTCGTCTCGA AGCACCGCAT GGCCTGCGCC ATCGTCAACA CGGCCGGCCG AGAGACCGGC
    22141 GGCGTCCACT GGCTGGCCAT GGCCTGGCAC CCCGCCTCGC AGACCTTCTA CCTCTTCGAC
    22201 CCCTTCGGTT TCTCCGACGC CAAACTCAAG CAGGTCTACG AGTTCGAGTA CAGCGCGCTG
    22261 CTCAAGCGCA GCGCCCTCAC CTCCACCCCC GACCGCTGCC TGCAGCTCGT CCAAAGCACC
    22321 CAGTCGGTCC AGGGGCCGCA CAGCGCCGCC TGCGGCCTCT TCTGCTGCCT CTTCCTGCAC
    22381 GCCTTCGTGC GCTGGCCCAC CCGCGCCATG GACGGGAACC CCACCATGGA CCTGGTCGAC
    22441 GGCGTGCCCA ACTCCATGCT GCAGAGCCCC ACCGCGCAGG GCGTCTTCGC CCGCAACCAG
    22501 AACCGCCTCT ACGCCTTCCT GGCGCGCCAC TCGCCCCACT TCGCCCGCAA CGCCGCGCGC
    22561 ATCCGCCGCG ACACCGCCCT CGACAAGATG CTCACGGCCG ACCCCGCCGC CGCAGCCGCC
    22621 ACCGCGGCGT CTTGAGCGCC ACCCGCGCTC GTTCGCGCAC ACACACATAT CGACACCGTC
    22681 GCGTTGGCAT AATTGTTTTA TTATGGTCAT CTGAACGGGC TCGGGAGGGA GGAGGAAAAA
    22741 AAAAAAATAA AGCGGTAAAA AAAAAAAAAC ACAGCCTTCG GCGTCCGTTG CTGCCGCGTT
    22801 CAGAAGAGAC TCTCGTCGGC GTCGTACTGA TCCATGGGCA GGATGACGTT CTGGTGTTGG
    22861 TAGGCCGGGT CCCAGCGGAA CTCCGGCACC GTCACGGGGG CGGCCTGTTC GTTGAGGGCC
    22921 GCCCACATCT GCTTGACCAG CTGCAGGGCC GCGATCATGT CGGGCGCGGA GATCTTGAAA
    22981 TCGCAGTTGC GCTGCGCGTT CGCCCGACTC TGTCGGTACA CCGGGTTGCA GCACTGGAAC
    23041 ACCAGCACGG AGGGGTGCTC CACGCTGGCC AGCAGCTTGG GGTCTTCGAC CTGCGCCTTG
    23101 TCCACCGACG CGCCCGCGTT GATGGAGAAG GGCGTCACCT TGCAGACCTG GCGACCCAGG
    23161 AGCGGCAGCT GGCTCTGGCC CCAGTTGCAG TCGCATTTGA TGGGCATCAG CAGGTGCGTC
    23221 GTGGCGCTCT GCATTTTCGG GTAGCAGGCC CGCTGGAAGG CCATGATCTG CTGGAAGGCC
    23281 TGCAGCGCCT TGGCCGCTTC GCTGTAGAAC ATGCCGCAGG AGCGCCCGCT GAAGGTGCCC
    23341 GCGTTCAGCG CCGCGTCGTG CTGGCAGCAG GCCGCGTCGT CGTGCCGCAG CTGCACCACA
    23401 TTGCGGTTCC AGCGGTTCGT GGTGATCTTG GTCTTGTGCG GCGTCTCCTT GAGCGCGCGC
    23461 TGCCCGTTCT CGCTGTTCAC GTCCATCTCG ATGACGTGGT CGCGGCTCAG CATGGGCAGC
    23521 CCGTGCAGGC AGTGCAGGTT GCCTCCGCCC TCGCCGTCCG TGCACTGGTG GCGCCAGACC
    23581 ACGCAGCCCG TGGGGCTCCA CGACGAGGCG TTGAGACCGG ACGTGCGCAG GATGAAGTCG
    23641 AGGAGGAAGC GGGCCATGAC GGTCAGCACC GACTTGTGCG TGCTGTACGT CAGCGGCAGG
    23701 AACACCTTGC TCTCGTTCAG CCAGGCTTGG CAGGCTTTGC GCAGACACTC GAGCGTCCCG
    23761 GCGTCCGGCA GCAACGTGAG GCCCTTGACG TCCACCTTCA GGGGGACGCA GATGCCCACG
    23821 GCCAGATCCA TGGCGCGCTG CCACGCCTGC TCGTCGCTGC CCAGGAGGGC GCGGGTGGCG
    23881 GCCGCGGCCC CGCCGACGCG GGACGCCGCC GCGCCGGGGA CGCGGATCCC GGCCGCCGCC
    23941 GTCGCCACCG TCCGCGGGGG CAGCGTCGGG CTGCCACCCG GCGAGTCGAG CGGCGACGGC
    24001 GCGCTGCGCC GGGCGGGCTT CCGGGGCGTC GGGGGCGGCA TGGCGTCCTC GGCAGCCGGC
    24061 AGCAGCAGTC GCCGCTTGCG CGCCACCCCG CCGCCGCCGC TCCTGACGGC GACGCCTTCG
    24121 TCGATGACGA GCGGTCCCAG CTCCTCTTCC TCCCCGCTGC TGTCTGCCGA GCTCGTGGCG
    24181 CGCCCAAAGT CACCGCTGCG CTTCATTCTC TCCTAGATAA CAAGAGATGG CAGAAAGAGG
    24241 CAGTGAGAGT CTGCGCCAGG AAGTCGGCAG AGAGCAGCAG CAGCAAGAGG GCCCGCCCTC
    24301 CCCCGGCGCG ACGGAAGTGA CGGCGTCAGC CGCCGCCGCC TCCGAGGTCG CCGCCCCCGA
    24361 GGTCGCCGCC CCCGAGGTCG CCACCGCCGC CTCCGAGGTC GCCACCGCCG AGACCGACCC
    24421 CGAACCTCCC GCTCCTCCTC CTCCTTCCCC GTTACCCGGC GCCGCGCCCC TCCCCGACTC
    24481 CCCGCCCGCG TCTCCCGAGC GCGGCGCCCA GGACGCCGAA GGTGAGCGCG GAAAGGACAA
    24541 CAACGACGGC CACGACGGCG ACGCTAAACA AGACAAGGAC GATGGCGCCG GCGACGCGCC
    24601 CGACGGGGGC CGGCGAGCCG CCCCTTGCTA CGTGGACGAC GAGGAGACGC TGCTGCGGCA
    24661 CATCGCCCGG CAGGCCGCCA TCGTCCGGCA GAGCCTGGAG GACCGGCTGG TCCTCGTGCC
    24721 CGACGTGGGC GAGCTCAGCC GCGCCTACGA GCGCGAGCTC TTCGCGCCCC GGCGACCCCC
    24781 GCCCAAGCGC GAGAACGGCA CCTGCGAGCC CGACGCCCGC GTCAACTTCT TCCCCGTCTT
    24841 CTCCGTGCCC GAGACCCTGG CCTCCTACCA CATCTTCTTC CACAACCAAA AGATCCCCGT
    24901 CTCCTGCCGC GCCAACCGCA CCCAGACCGA CTCGGTGCTG CGCCTGCAAA GCGGCGACGG
    24961 CCTACCTTGC TTCCCGACGA TGCAGCTCGT GCCCAAGATC TTCGAGGGTC TCGGTTCCGA
    25021 CGAGACGGTG GCCGCTAACG CCCTGAAAGA GGCGGAGGAC AACAGCGCGT TAGTCGAGCT
    25081 AGAGGGCGAC AGCGCGCGCC TCTCGGTGGT GAAGCGCACC CTGTCCGTCA CACACTTCGC
    25141 CTACCCCGCC ATCAGCCTCC CACCCAAGGT CATGACCACG GTCACCGACC GCCTCATCCA
    25201 GCGCCAGCAG CGCCAACCCC TGAACGGTGA GCACAAGGAT GGCGACGACG ACGACGAGGA
    25261 GGACGGGCCC GGCGCGCCCG CTGTCTCGGA CGCCGAGCTG GCGCGCTGGC TGGGCCTCGG
    25321 GCAGCGCGGC GCCGCCGAGA CCGACGCGGC CCGCATCGCC GAGGCGCTCG AGGAGCGCCG
    25381 CAAGCTCATG CTCGCCGTCT GCCTCGTCAC GGTGCAGCTC GAGTGCCTGC ACCGCTTCTT
    25441 CACGGCGCCC GAGATGATCC GCCACCTGGG CGAGAACCTG CACTACGCCT TCCGGCACGG
    25501 CTACGTCAAG CAGGCCTCGC AGATCTCCAA CGTGGAGCTC TCGCACGTCA TCTCCTACCT
    25561 CGGCATCCTG CACGAAAACC GCCTGGGCCA GGCCACCCTG CACAGCACGC TGCAGGGCGA
    25621 GACGCGCCGC GACTACATCC GCGACACCGT CTTCCTCTAC CTCGTCTACA CCTGGCAGAC
    25681 GGCCATGGGC ATCTGGCAGC AGTGCCTGCA GAGCGAGAAC CTCGGCGAGC TGCGGAAGCT
    25741 GCTCGACCGC TCGCGCCGGT CCCTCTGGAC CGGCTTCGAC GAGCTGACCA CCGCGCAGGA
    25801 CCTCGCCGAC ATCATCTTTC CCGCGCGGCT GCTCAGCGCC TTGCAGGCCG GCCTGCCCGA
    25861 CCTCTTCTCG CAGAGCATGA TGCAAAACTT CCGCTCCTTC GTGCTCGAGC GCTCGGGCAT
    25921 CCTGCCCGCG ACCACCTGCG CGCTGCCCTC CGACTTCGTG CCCATCAGCT ACCGCGAGTG
    25981 CCCGCCCCCG CTCTGGCCCT ACACCTACCT CCTCAAGCTC GCCAACTACC TCATGTACCA
    26041 CAGCGACGTG GCCTACGACC GCACCGGGCC CGGCCTGCTC GAGTGCTACT GTCGCTGCAA
    26101 CCTCTGCACG CCCCACCGCT GCCTGGCCAC CAACAACGCC CTGCTCAACG AGACCCAGCT
    26161 CATCGATACC TTCGAGATCC AGGGGCCCCC GGGCAACGCA GGCGAGCCGG CCAAACCGTC
    26221 CCTGAAGCTC ACCGCGGGTC TCTGGACTTC CGCGTACCTC CGCAAATTTG TACCGGAGGA
    26281 CTACGAGGCG CACAAGATTG CCTTTTACGA GGACCAATCA CAGCGCCCGC GCGTGGCCCC
    26341 CGCCGCCTGT GTCATCACCG AGGACCGGGT GCTCGCCCAA TTGCAGGAGA TCAAGAAAGC
    26401 CCGCCAAGAG TTCCTCCTTA AAAGGGGCCA CGGCGTCTAC CTCGACCCGC AGACCGGAGA
    26461 AGAACTCAAC GGGCCCGCTC CGTCCAGCGT CAGTCAGCAT GAGAACCGTC CCGCCCGCGT
    26521 CGGAACCCGC CGCGGAGGCC GCGGCGGCGG CCTCGGCGAC CCTGCCGCCC GTCGCGACGG
    26581 ACGCGGCGCC GCCGACCGTC ACGTCGACGA CGGCGACGGG CGGCCCGCGG CCCGCCAAGA
    26641 GGGCCCGGAG GATCGCGACG GTGCCGCTGC CTCGGGCCCC GCGGTCGATG GCGATCTCGC
    26701 CGGAGGATCT CTCGGACGTC GAGGAGGAGG AGGATCTGGG TCTGAGCCTC TCGGAGGAGG
    26761 AGGACGAGGA GGAGGAGGAC GAGGAGGAGG AGGACGAGGA CGAGGTGACG GAGGACGGGG
    26821 AAGAGCTGCT CACGGAGGAG GAGGAGGGAT CCTACAGCGA GCTCAGCGTC GTCGAGGACG
    26881 ACGACGGGGC ACCCCCGGAG CCGGCGACCT CGTCGGCGAG GAGCGGGACG CCCGCGCCCA
    26941 CTCGGTGGGA TCAGCGCCGT GAATCGGCGC GAGGAGGTAA GCGGCGCTAC TGCTCCTGGA
    27001 AGCGCTTCAA AGCTCCCATC CTCGCCTGCC TGGCCCACAG CGGCGGCAGC GTCGCCTTTG
    27061 CGCGCCGCTA CCTGCTCTTT CGCCACGGGG TCTCGCTGCC GACCAAAGTA ATCCAGTACT
    27121 ATAACTCTTA CTACAGGGAG GAGCCGGAGG CCGGCGCCCG ACCGCCGCAC CGCGCCGCCA
    27181 GCGCCGGCCC GGCCGCGGCG CGGCCGCCGC CGCTCGCGGG CGGCCGCCCC CGCGGAGCCG
    27241 GACGCCCAGT CGCCGCCGCC GCAGCCAGCA GGATCCGAGT CGCGAGCGCC CGGCCGCGGC
    27301 CGGGGTCCGC GCCAGCAACG CCACCGCCGC CGTCGCCTCT CGCTGCTCGC CGGCCCCGCA
    27361 CTCCTCGTCG GCGCCGGGGC GCCCGCCCAG TCGCAGCCCC GGCAGCAGAA GCTCCGCGAA
    27421 CTCATCTTTC CCACCCTCTA CGCTATATTC CAGCAGACGC GGGCGCAGCG CTGTCACCTT
    27481 AAGGTCAAAA ACCGCTCTCT CCGATCCCTG ACGCGCAGCT GCCTCTACCA CAACCGCGAG
    27541 GACCAGCTGC AGCGTACCCT GACGGACGCC GAGACGCTCC TCAGCAAGTA CTGCGCGGCT
    27601 CCGGCACCGC CCGCCGACAC CGAGAGGGAC TTTAACGCCG CCGCCCCCGC CCCCGTTGGC
    27661 TCCGCGCCCG CGCACGCGCA ACAGCAGCAG ACGCCATGAG CAAAGAGATT CCCACCCCGT
    27721 ACGTGTGGAC CTTCCAACCG CAGATGGGCG CGACCGCCGG TGCCAGTCAG GATTACTCCA
    27781 CACGCATGAA CTGGTTCGGG GCCGGCCCCG ACATGATCGC GCAAGTGAAC AACATCCGCG
    27841 ACGCCCAAAA CCGCATCCTC ATGACTCAGA GTGCCATGAC CGCCACGCCC CGCAATCTCA
    27901 TCGACCCTCG CGTGTGGCCC GCGCACCTGC TGAAGCAGCC CGCGGTCCCG CCCACCCTCC
    27961 TGGAATTTCC TCGTAACGAG ATCCTGGAAC GCCACCTGAC GTCGCAGGGC GCGCAGATCG
    28021 CGGGCGGCGC CGCCGCTGCC GCCCCCTTAA AGCCGGAGCT CCGCGGCTGG GGCCACACCG
    28081 ACGCGCCCGC CCTCACCGCC TCTCTGCTCA GGCCCGACGG TATCTTCCAA CTCGGCGGCG
    28141 GAGGGGGCCG CTCCTCCTTC AACCCCGTGC GGACCGACGC GGCCTTCCAC GCCCTGCCGT
    28201 CGCAGCCGCG CCGCGGCGGC ATCGGCGCCC GTCAGTTCGT GGAGGAGTTC GTGCCCGCCG
    28261 TCTACCTCAA CCCCTACGCC GGGCCGCCGG ACACCTATCC CGACCAGTTT ATCCGCCACT
    28321 ACAGCGTCTA CACCGACTCA GTCAGCGGCT ACAGCTGACC TGCTGCGCCC GTTCCTCGCC
    28381 TGCCTCCGCT CCTGCTTCCC CGCCGCCGCC GCCGCCCAGC CCGCCCGCAC CGCCGCCGCC
    28441 GTCACCATGC TCCTCGCTCT TCTCGGAGCC GCCTACTGGG TCCTGCCCCC CGCCGTAGGT
    28501 ACCGAGCTGC GCCTCGAGAC CCGCCTGCTG GGGAACGAGA GCACCGAGCT CAGCTGCGAC
    28561 TACGGCAACC TCACCCACCC CGACTCCGTG CTCTGGCTGG CCCAGACCCA GCTGGGACAC
    28621 TGGGTCACCC TCTACCTGGC CGACCGCGGA AACCGCAGCG TCCGCGTGGA GGCCGTGGAG
    28681 GCGGTGGGGG ACGAGCAGAA CAGCACCCTC ACCGTCCCCC TCGACCTCAT GGGCCCCGAC
    28741 ACGCCCCTCC GCGTCTGCTG CGGCGTCACC CGGGGTAACG CCTCCGGGAA CGCCTGCACC
    28801 GACACTCTCA CGGGGCCCTG TCACCAGCGC GGCTACCCGC TCGAGCTGGA GGTGCACGCC
    28861 CACCTCCGCC TCGGCCTGCC CATCACCTGG CTGCACGACG TGGAGCCCGT CGTCACCGTG
    28921 CACGCCGGAG GCAACGTCAC CTGGCACATG CCCATCTTCC GATACTTCCT CCGCCCTCGC
    28981 GGCTACTCCC TGCATATATT CCGCTACGAC CACCAGACCG AAGGTCAGTA CACGGCCGTC
    29041 GTTAAGACCG ACCCGCACCC GCTCTTTCAG ATCTTTGAGC CCCAGCTCTG CGACGTCCTC
    29101 GTCGAGGAGC GACACCGCCC GCCCCAGGCC GTCCCCGGCG GCGGCGTCGG CCCCCGCGCC
    29161 GCCGACTACC CGGTCGACGC GCACCTCCAC ACCACCGTCA TCAGCATCGG CCTCCTCACC
    29221 GTCGGCCTCG TGATCTGCGG CCTCTGCCTG CTCTTCAGCT TCCGCCGCGA CCTCGCGACC
    29281 CTGCGGCGCC GCTCGCAGAA CGACTTTCGC CCCATCGTCC GCCACGCCAA CGAGGACTGA
    29341 CTCCCCCGCC CGGAGCCGCA GCCGCCGCCG CGTCACCCTG GCCACCCCCT CGCATCGCGG
    29401 CGTCCCGGCG CCGCCCGGGC CGCCCTCCTC CTCCTCTTCC TCCCTGGAGC TGGACGGGCC
    29461 CCGCGGCGTC TCGCCCCGGC CGCTCTTCGG CGGCGTCACG CCTGACTCGC CGCGCCTCCA
    29521 GAGCCTCCGC GACGAGCTCG ACTCCCTCGT CGCGCTGCAC GAGTGCAAGC GCGCCTTCTT
    29581 CTGCCCCGTC AAGAGCCACC GCCTCCGCCT CCTCAGCAAC GCGGCCGAGC ACACCCTAGA
    29641 GTTCCATAGA CCCCCTCACC GCATCTCGCT CACCCACACG GCCGGCGTCA GCCAGCTCCG
    29701 CCTGGCCGTG CACGACCAGG GCAGCCACGG CGCGCTCTCC TGCAACTGCC CCGCCTTCGA
    29761 CTGCCTCCCC GTCCTCGTCA AAACCCTCTG CGGAGCCCCC GTCCCCGGCC TCTAGACGCG
    29821 GAGGGGGTGG GAAGGGAGGG AGGGAGCGCT GCCCACCCCT CACCCGATCG ATCCGTTCAA
    29881 TAAAGTCGGC CGCCACGGCC ATATGATCGC ACCGCAACTC ACCTCAAGTC TCGTTGTACT
    29941 TTTTCGCGCG ACAAGGCGCC CCGCGCCACG ACCCACACCC CCTCCTCGAA GCTCTCGTAG
    30001 CTGATCTCTC GCGCGTAGGC GTACTTGCGA AAGGTCCGAA AGTCGATGTC GCTCTCAAAA
    30061 TCCCTTCCGT TGTAGGTGAC CCTCATCGCG GGCTGCGCGT AGACACAAAA CACAAACCGC
    30121 CGTCATGAAG AGAGTCCGGG AAGGCCCCAT CAACCCCGTC TACCCTTACA CGCGCAAGCG
    30181 GCTGCACATC ATGCCGCCCT TCTACGCGAC GCAGGGGTTC GAGGAGAGCC GGGACGCCAC
    30241 CCTCACGCTG CGCATCGAGC GCCCCCTGTC CTTCGACGCC GCCGGCCGCC TCATCGTGCG
    30301 CGTCGGCCGC GGGCTCCGCC TGCATCCCGA CACGGGCGCG CTGGAGGCCA ACGACCTCGC
    30361 CTCCAGCATC AGCCCGCCGC TCGCGCAGGA CAAGGGCGGC AACGTCTCCC TGGCCATCGG
    30421 CTCCGGCCTC ATCGTAGACG AGAACGGCCG CCTCGACCTC AATCGCGGCC CCGGCCTCAG
    30481 CCTCATCGCC CCCGAGGGCC CCGTCAGGGT CCTCACCGGG CCCGGGCTGC GCCTCACCGC
    30541 CGAGGGCCAG GTCGCCGCCA AGGTCCCCGA CCGAGCCTCC GTGCTCGGCA TCGACCAGGA
    30601 CGGCAACCTC CGCGTCCGCC TCGGGCCCCC CTTCCAAGCC AACGAATACG GCCGCCTCGT
    30661 CATGCAAGTC GGGGAGGGAC TCTGGGTCGT CAACAACCGC CTGCGGGTCC GCCTCGCCGC
    30721 CCACAGCGGT CTCAAGTTCT CCACCGGCAA CCTCTCCGCC AACCTCGGCG ACGGCCTGGA
    30781 CCTCGACTCG GCCGCGCGCT GCGTCGTCCG CCTCGGCGAC GGCCTCCAGT TCGTCGACGG
    30841 CCGCGTCGCC GCCCTGCCCG GCCGCGGCCT CGCCATCCAG GAGGGCCGCC TGGAGACCCG
    30901 CGCCGGGGAC GGCCTGCAGC TCTCCGACGC CGGCCTCGCC GTGCGCCTCG GCACCGGCCT
    30961 CGGACTCTCG GCGGAGAAGG CGCTGCAGCT CGACCTCCGC GCCGCCAACG GGCTCGCCGT
    31021 CGCCGACGGC GTCGTCCGCG CCAACCTCGG CCAGGGCCTA CACCTCGTCG GCGACCGCAT
    31081 CACCGTCCGC CTCGGCGACA ACCTCCGCTT CTCGGCCGAC GGGGCCATCA CCACCACCGC
    31141 ACCGCTCGCC CGTCCCGAGG ACGCCGAGCA GGCCGAAACC CCCGCGGTCA CCGTGTCCGC
    31201 CCCTCTCACC GCTTCCAACA ACCGCATCGG CCTCTCCTTC CGCGAGGGGC TGCAGGTGGT
    31261 CGACGACGCC CTCACCGTGA AGGTCGGACC CGGTCTGGAG GTCACCAACG CGGGCGTCAC
    31321 GCCGCGACTC GGCGACTACC TGGCGATCGA CACCGAGGGC CGTCTCCGCG TCGACCTGCC
    31381 CGCGGCCCGG GCGCCCCCCA CCGAGGCCCC GCTCCACTCG CGCGCCGGCT CCCTCGCCCT
    31441 GGACGTGGGA CCCGGTCTGC AAGTCGCCGA CGGTCGCCTC GCCGCCAAGG CGGGACCCGG
    31501 CGTCCGCGTC AACCCCGAGA CGGGGGAGAT CAGCGTCCTG CTCGGCTCCG GCCTCACCTT
    31561 CGGCGAGTCG CGCGTCCGCG CCGGCCGCTA CGACGTCCGC CTGCAAGTCA GTAACCCCTT
    31621 CGCCTTCGCC GAAAACGGCG CCCTCGCGAT CTCCGTCGGC TCCGGCCTGC GGGTCAACGG
    31681 GTCCCGGCTG GAAGCCAACA CCGGCCGCGG CATCGCCGTC GACCGGGCCT CCAAGCAGAT
    31741 GCGGGTCGTG GCTGGCCGCG GGCTCGAGTA CGTCGAAGAG GAAGAGACGC AGGAGGCCCT
    31801 CGGCGTCAAG CTAGGCCGCG GGCTGCGCTT CGACAACCGC CGCGGCGCGG AGGTCGCCGC
    31861 CGGACCCGGG CTCGGCTACG ACTCCTCGAA CCAGAGCCTC ACCGTGCAGC TCGGCGCCGG
    31921 GCTCATGCTC TCGGGCCAGA CCATCGTCTC CAACCCCCAC TACCACATCT CCACCCTCTG
    31981 GACCGGCACT GTGCCGCGTA ACAACGTCAC CTGGGTGGGC TACACCAACC CCTCCAGCAA
    32041 GCTCTACCTG CGCCTCACCC GCTTCAGCAC CGGCCTCGTC CTGGGCACCC TCTCGATACA
    32101 CAGCGACGCC AACGGTCACT ACGTCGAGAA CGGCAGCCCC AACCTCACCG TCTACGTCCT
    32161 GCTGGCCAAC GACGGCAACC TCCGCTCCGG TTCCAACGTC CAGGGTACCT GGGAGATCAA
    32221 GGGCGCCCCG GGTAACTCCC GAGCCGCCTT CCTACCCAGC GCCTCCCTCT ACCCGCACCA
    32281 GTCCCTGCAC TTCCTTGACA GCCGCGAGGC GCCTCCCGCC CACAGCCTGA CCACCTACGT
    32341 CGCCCACCTC GGCAAGCAGA CCGGTTCCGT CCACGTCACC GTGGGTCTCA ACCGCCGCCG
    32401 CAGCGCCGAC ACACCTCCGG GGCCCTCCCT GATCTTCTAC TACACTAACT TCCAACAGGC
    32461 CCGCCGCAAC CCCTTCTCCC ACTCAAACAT AACCTTCACC TACTGGACCG ATTAACCCCC
    32521 GCTGAATTAA AAAAAAAAAG TCAGTCTGTA CGATCAATAA ATCTCTGGTT TATTGTCATT
    32581 CGAATCACCA TCTCCAGCTT TTTTTTTTCA TTATAATACA TTCACATATA TACACACTAC
    32641 ACCAGCGTTC GCAGGGTCAC GGCCGACTCC CACTCGTCCC GCGGCACCGG GGTGCCAAAC
    32701 CGACACAGGC GGATCAGGTG CCAGTCCCGC CGTCGGTAAC CGCCCACCCG CTCGCGGGCC
    32761 TCCCGGGGCA GCACGGCCAG CAGCGAGACG AAGCGGCGCC GCAGCCGCCG CAGGCAACAG
    32821 TTCACCCGCA CCTCGCTCAG GGGACCGCAG CTCCGGCAGA CGAGCACCAG GTAGGTCCCC
    32881 TCGGCCGCCT CGATCCACAG GTGCTCGCCC CAGTTCACCT GCCGCACGTA GTCGCGCAGG
    32941 TGGATGCGGT ACGCCCCGGT CAGGTAGATG AGGTGCAGGC CGCGCAGATA CACGCTTCCC
    33001 GCGTAGCTCA GCAGGCTCGT GGACAGCTTG GTCATCTCCG CCCGGTAGTA CCAGAAGCGA
    33061 CGGTCGAAAG CCGTCCCCAG CACGCACTCT TTTAGCAGAC GTTGAAAGTA GACTCCCGCC
    33121 GAGCGGCACT GCAGGCTGTG AGGCCGATCG CAGTGACAGT GCACGTAGAA CCACTCGTAG
    33181 CCGTGCACGT ACCGCGAGCG CCGCCGCGCG GTCGTGGCGA ACGTGGTACA GTAGGTGCTC
    33241 ATCAACGCCA TCAGGTGGCG CTCGTCAGAA GGAATCAACA GCCGCCAGGG CAGCGGCCAG
    33301 TGTCCGTGCA TGGCGAAGTG GGTCGAGGTG GGTCGCCCCC GAACCATGGC AACCACGTGC
    33361 AGGGCCTCCT GACAGGCCGG AGTCGGCTCC GCGTTCATAG CGGCCGGTCG ATGGAAAAAA
    33421 AAAAAAAAGC TCACTCGTCG GCCAACAGTC GCACCGCCTC GCGGTACTTG CAGTACATAA
    33481 AAAAGCAGCG ACGCCACAGG GCCGTGCGAT CGCGAGACGC CGCCGAGCCG CCCTCGCCGC
    33541 CGTTCGCCGC GGGCCGCCGA CGCTGTCGCG CCAGATAGTG CAGTTCTAAG AGAGCGGCGC
    33601 GCACCGCCGG GTCTTTGCTG CCTCGGTGGC GGATCCACAG GTGCAGCACG TCCAAGAGAA
    33661 AACCCTGCAT CCAAATCTCG CAGCTGTGAG CGCTCCAACC CAGAGCGGGA CAACGTAACT
    33721 TAAACGGATC CCGACCCGAA TGCATAACTG CGGAGGGGAA AACAGAGAAA AAAGCATCAG
    33781 TCCCCCTCCG TCTGTTTTTT TTTTTACTCA CAGGCGCCGA CGTCGGAAAC GACGGCGGAC
    33841 CACCGGACGC GCGCCCGCGG CGGTGACGAC CGCGGCACCC CGCGACGCCG TCCGGGCGGC
    33901 GCGAGGATCG CCGCCGAGGA TCCCGCGGAC CTCGCCGAAG TACCAACTGT TCGAAACCCG
    33961 CGTCCACACG GTCTCGCCGC GCATCACTCG TTCTATCATG CGGTCCCGGC CGCTAAAGAT
    34021 ACCGCAGTAG TAGGGGCACT CCCAGGGCAG GCAGGCCAGG AAGCGGGTGA CGAACTCCCG
    34081 AACCCGCCGC GCGCAGGCCT CCGCCTCCTC GGCCGTGGGC CCCGGACAGG AGCGGCAGAC
    34141 CAAGATGAGG CAGCGATCGT CCAGCCCGTC GCCCAGATAC AAGTCCTGCG CCACCAGATA
    34201 GCGCACCCGA TCCAGGTGGG CCCCCTGCAC GCCCACAAAA TTGGTGAAGT AGATCAGGTG
    34261 GACGCCGAAC ACGTGGACGC TGCTCACGTA GTACAAGTAA CGCGTCCCCA GGCGCGAGAG
    34321 GTCCCGCCGG AAGCGCGGAA ACAAAGCGTC GTAGCGGGTA CCCTCCACCG CGCGCTCGAA
    34381 CAGGGCCCGC AGCACCGCGG CCCGCGCGAG TCCGCTCAGG GAATCGCCGC TCTGACGGTG
    34441 GCAGCAGTAC ACCCTCCACT CGGCTCGGCC CGTCAGGATG CCCAGCGAGT CGCAACTGCC
    34501 GTAGAGCACG CAGCCGCAGC GCAGATCCAA GAGACGCGCG TCGGTCGGCG TCAGCAGGGC
    34561 CGCCACGGGG ACGGGAAAGA CCCCGAAGTG TTCGAAATAC GCCCCGGAGG GCACGTTACG
    34621 ACAGGTGCCG ACCTGCCGGA AGGCTTCGCC CGCGCAGGGC CGCAGCGGCA GCTGGGTGGC
    34681 GCAGGCGGCC TCAGTAGCCT CGGAAAGCAT TGTTCACCGG TTGCAGGGTC ACCTGCGCCA
    34741 GCAGCGAAGG GTCCGGCCGG GGGTCGCCCA GGGAACGCAG GTGCCCGATG GAATTGAAAG
    34801 CCCCGCCGGC CTTCAGGTTG GGCGCCGACC GCACCCAATG ATCGCGGATC TCCAGCAGAC
    34861 AGTCCCAGAG GTCCGGGTCG CCCTCTTCGA ACTCCGGACC CCCGATGCAG ATCAGCAGGG
    34921 AGAACGAGCC GTCCAACCCG GCCTCGGGAA CGCAGGAGAC CACGAAGCGG TTCGGCTCCG
    34981 CCGGCAGGGC GCGCGGTAAC GCGCACAGGG CCACCTCCAC GGAACGCTGC ACCAGCTCCA
    35041 CCGTCGCCTC GCAGACGTCG TCCGCGTACA AGCTCTGGAC GTGCTCCAAC ACCGCAGCCG
    35101 GGATATGCAA GCGCGACACC GAAGCGTAAT ACACCCGGGC CATAGCACGG ACTCCCCCCG
    35161 GGTTAAAAAA AAAAAAGCCC CCGCGGAAAC ACGAAACAGC GGAGCCTTAC GCCAAGCGAG
    35221 CCAGATCCCC CGCACTCGTC GGCAGCAGGA TCAACGAAGT CAGCTCCACC AGAGCCAGGT
    35281 CTAAAGGCGG CAGCGGCGGC TCAGCGTTAG CGGGCAGACT CTGTCCGTAG AGCGATCCCA
    35341 GGTACCCCGT CCAATCGTCC AAGACCACCA CCAGCAGCGA GCAGAGAGCT TGCGAGGTCA
    35401 GGTCGGTCGC GCTGACGGAA AAGACCAGCG TCACGTATTC GCGGTCCCAA GTGGCAAAAC
    35461 AGCCCACGAC CACGCAAGAG GGCACGGGTA GGAGCAGGGG CAGGCTCTCC GCCAGAGCGT
    35521 CCGCCAGGAA ATCTCGCGCC ACCCACAGAG CCGGGCGGGT GGTGAACGTA GAGATGTACT
    35581 CCACCAGGGG CTGCGGCAGG TGAAACTCCA CGAAAAAGGA CGGCGACCGC CGATGGCTGG
    35641 TCCCCGACAT GAAGAATAAA ACGGGGGAAC CCGGACAGGA GGTGAAAAAA AAAGGAGGGG
    35701 AGACAGAGAG AGAGAGGCCG CGGCACCGAG ACTGACCTCT CGGTCTTCGG TGGCCTCTTC
    35761 TCGGCACACT CTCCGTCGCC GAAGTCTTCT CTATTTTTTC TCCACCACCG CCGCCGTCCA
    35821 GCTCCGCTCC GGCGCTGCGA TCGATCAAAG CGGCGGACGG CGGTCTCTTA AGAGCCGAAC
    35881 GCGGGCGAGC GAGGGCGGGG GGAAAAGGAC AAAGAACGGT CACGTCAGGA CGGGGAAATC
    35941 GAGAGCGCGG TAAACACCGC GCCCCTGGCG GGCGGGGCGC CCCCCGGCGG GTCAACACAA
    36001 AGAGCCGGAT CCCGGCTGCC CGCATCCGCA TACCGCGCCC CGCGGGCAGA AACCGATCCG
    36061 CTGACGTCAG TTCCGTTCCC ACGGTCCGGA CTTTGGCCAC GGTCAACATG GCTGCCGCCG
    36121 CGCTTCCGCC CCTGGCTCCG CCCCTTCCGG CACCTCATTT GCATGTTGGC CGCGCGCCAA
    36181 CTGTGCACTG TAGTTTATTG ATGATG
//
